# Supplementary material for: A comparative study of Venezuelan immigrants’ pre- and post-migration concerns for their children in the United States and Colombia
Source: PLoS One. 2024 Dec 23;19(12):e0313215. doi: 10.1371/journal.pone.0313215 (PMC11665991; doi:10.1371/journal.pone.0313215)
Supplement: S1 Data — (ZIP) [file pone.0313215.s007.zip]

Archive with 2 entries (2 files):
- VZ data PLOS ONE English.xlsx
- __MACOSX/._VZ data PLOS ONE English.xlsx
