# Supplementary material for: A comparative study of Venezuelan immigrants’ pre- and post-migration concerns for their children in the United States and Colombia
Source: PLoS One. 2024 Dec 23;19(12):e0313215. doi: 10.1371/journal.pone.0313215 (PMC11665991; doi:10.1371/journal.pone.0313215)
Supplement: S1 Data — (ZIP) [file pone.0313215.s007.zip › VZ data PLOS ONE English.xlsx]

## Sheet: Sheet1
				A1	A2	A4	A5						A6	A7				A8	A9			A10	A11					B2	B3	B4		B5	B6	B7	B8	B9		B10	B11	B13	B14		B15		B15
ResponseId	Finished	Consent	Q4	Age	Sex	Marital	Employ	EmployO	English	Q12	Q13	Q14	Q14_translation	Q15	Q16	Q16_translation	Q17	Q17 translation	Q18	Q19	Q20	Q20_translation	Q21	Q22	Q22_translation	BlockB	Q26	Q26_translation	Q27	Q28	Q29	Q29_translation	Q30	Q31	Q32	Q33	Q34	Q34_translation	Q35	Q37	Q38	Q39	Q39_translation	Q40	Q40_translation
R_2RPIOsWI29FEpn4	0	2	#NULL!	46	2	6	1		4	#NULL!	#NULL!	Administrativo	Administrative	6	Comerciante	Business			2700		Normal.. estable	Normal - stable	#NULL!	Normal - stable		#NULL!	Avión	Airplane	2	4	Trabajo independiente	Independent work	1	1	#NULL!	#NULL!			1	#NULL!	1			Estabilidad, seguridad, gobierno	Stability, security, government
R_cGd5zcabOOqmsBX	0	2	#NULL!	38	2	1	3		#NULL!	#NULL!	#NULL!			#NULL!									#NULL!			#NULL!			#NULL!	#NULL!			#NULL!	#NULL!	#NULL!	#NULL!			#NULL!	#NULL!	#NULL!
R_urWK8aORcyHcLkJ	0	2	#NULL!	38	2	1	3		#NULL!	2	#NULL!			5									#NULL!			#NULL!			#NULL!	#NULL!			#NULL!	#NULL!	#NULL!	#NULL!			#NULL!	#NULL!	#NULL!
R_1FFe0Ewc5bDrlhj	0	2	#NULL!	38	2	1	3		3	1	#NULL!			2			Asesor de viajes	Flight consultant	0		Estamos mejor gracias a las ayudas de iglesia y amigos aquí en Miami y en Jacksonville	we are doing better thanks to help from the church and friends here in Miami and Jacksonville	6			#NULL!	Avión	Airplane	2	4	Vacaciones	Vacation	1	1	#NULL!	#NULL!			2	1	1			La inseguridad, no me alcanzaba el sueldo la comida muy cara el colegio caro.	Insecurity, my income wasn't enough, food and school was too expensive
R_3GE2phqL11Re9Vv	1	2	#NULL!	46	2	6	1		4	#NULL!	#NULL!	Administrativo	Administrative	#NULL!					36000		Estable	stable	8	Derecho/ abogado	Law / Lawyer	#NULL!	Avión	Airplane	2	4	Trabajo comerciante	Commercial work	1	1	#NULL!	#NULL!			1	#NULL!	1			Seguridad inflación Gobierno	Security, inflation, government
R_2qx8Tmwnt9gSN1b	1	2	#NULL!	51	2	3	6	Status de estudiante	2	#NULL!	#NULL!			4					2500		Aquí estoy muy limitada de dinero en Venezuela era un poco más ligero los gastos	here I am very limited in money, in Venezuela my spendings were lighter	7			#NULL!	Viaje en avión	Airplane	2	3	Vacaciones, visitar familia. Viví 5 meses en usa	Vacation, visit family. I lived in the US for 5 months	6	1	#NULL!	#NULL!			2	1	3	España	Spain	Inseguridad, escases de alimentos y medicinas, falta de atención médica , inflación, el gobierno actual es inaceptable. Destruyen Venezuela y van en retroceso	Insecurity, shortage of food and medicine, lack of medical attention, inflation, the current government is unacceptable, they destroy Venezuela and go backwards
R_268SS7XAd0apMbw	1	2	#NULL!	35	2	5	1		3	#NULL!	#NULL!	Asistente de ventas	Sales assistant	1			Gerente de operación Oficina de seguros	operation manager at a security office	2.000		Mi situación financiera en Venezuela no estaba mal, lo que ganaba me servía para vivir pagar mis tarjetas de crédito, cumplía mis necesidades y podía viajar a el exterior una o dos veces al año, ahora trabajo mucho más para poder cumplir con mis compromisos aquí, obtengo más fácilmente la comida e insumos básicos pero si cuesta mucho pagar la renta y demás gastos cuando emigras	Mi financial situation in Venezuela wasn't bad, what I earned was enough to pay my credit card bills, pay for necessities and travel abroad one or two times a year, now I work a lot more to be able to fulfill my duties, I am able to obtain food and basic necessities more easily but it is very expensive to pay rent and other expenses when you immigrate	6			#NULL!	Avión	Airplane	2	2	Ver a la familia y plan de vacaciones	See family, vacation	2	1	#NULL!	#NULL!			1	#NULL!	2	Chile podría ser una opción	Chile could be an option	Inseguridad, escasez, pobreza en las calles que me deprimía, muchas personas pidiendo ayuda y no poder hacer nada por ellos. Sentir que me podían matar y que sería de mi hijo, me sentía desprotegida	Insecurity, shortages, depressing poverty on the streets, many people asking for help and not being able to do anything for them. Feeling like I could be killed and I would be of my son, I felt unprotected
R_3h9JX5xCQnFKBrY	1	2	#NULL!	49	1	3	2		4	#NULL!	#NULL!			2			Comercio	sales	1100		Un problema por otro	one problem after another	8	Econonia	Economics	#NULL!	Avión	Airplane	2	3	Vacaciones y negocios	Vacation and business	10	2	4	20	Bienes alla	Assets there	1	#NULL!	3	Usa		Inseguridad y economía	insecurity and economy
R_2QEBsadT5KuSP7B	1	2	#NULL!	38	2	1	3		3	2	#NULL!			2			Asesor de viaje	Flight consultant	0		A pesar q no tenemos trabajo estamos seguros con alimento y un futuro para mis hijos	We don't have work but we have food security and a future for my children	6			#NULL!	Avión	Airplane	2	4	Vacaciones	Vacation	1	1	#NULL!	#NULL!			2	1	1			Inseguridad ,escasez de alimentos y el sueldo no alcanza	insecurity, shortage of food and my income was not sufficient
R_3R2Vov5Wn8f5VYO	1	2	#NULL!	41	2	3	2		3	#NULL!	#NULL!	Cleaning	Cleaning	1			Gerente de Mercadeo	Trade manager	1600		Totalmente diferente, con lo que ganaba en Venezuela ya no me alcanzaba para cubrir mis necesidades ni las fe mis hijos	Totally different, with what I earned in Venezuela I did not have enough to cover my needs and the needs of my children	8	Mercadeo	Marketing	#NULL!	Avion	Airplane	2	4	Vacaciones	Vacation	1	1	#NULL!	#NULL!			1	#NULL!	1			Inseguridad, falta de alimentos y medicinas, fui amenazada por mis ideales politicos	insecurity, lack of food and medicine, I was threatened by my political ideals
R_30rixYzBEMCZA6O	1	2	#NULL!	46	2	1	2		3	#NULL!	#NULL!	Acomodadora de tarjetas en la Hallmartk company	Sales clerk	2			Abogado	Lawyer	1600		La situacion financiera no era buena!	My financial situation was not good!	8	Derecho	Law	#NULL!	Avion	Airplane	2	4	Motivo de vacaciones	Vacation	1	2	4	15	Para ver a la familia	to see family	1	#NULL!	1			Por ka instalacion de un gobierno comunista y la delincuencia	because of the installation of a communist government and deliquency
R_1MYtDhPhHaH5Khi	1	2	#NULL!	48	2	5	1		4	#NULL!	#NULL!	Real estate	Real estate	1			Ventas	sales	2000		Mala	Bad	4			#NULL!	Avion	Airplane	2	4	Vacaciones	Vacation	1	2	4	15	Familia	family	1	#NULL!	1			Inseguridad	insecurity
R_2YVQTBexskqMBzh	1	2	#NULL!	50	2	5	3		3	10	#NULL!			1			Estiticista	Esthetician					5			#NULL!	Avion	Airplane	2	3	Trabajo	Work	2	1	#NULL!	#NULL!			1	#NULL!	1			Inseguridad situación del país , el gobierno	insecurity, country's situation, government
R_78tpefdZBcngvQd	1	2	#NULL!	46	2	4	2		4	#NULL!	#NULL!	LIMPIO CASAS	House cleaning	3					1550		MUY RECORTADA MAL	Very trim, bad	10	DERECHO	Law	#NULL!	POR AVION	Airplane	2	3	VACACIONES	Vacation	1	1	#NULL!	#NULL!			1	#NULL!	1			LA INESTABILIDAD ECONOMICA, EL REGIMEN ASESINO QUE HOY IMPERA A VENEZUELA	economic instability, the murderous regime that governs Venezuela
R_1XiQT2uL8tN6CsN	1	2	#NULL!	35	2	5	1		5	#NULL!	#NULL!	Ventas en un mall	Sales at a mall	2			Trámites de importación	Import procedures	3000		Mucho más difícil	A lot more difficult	8	Comercio internacional	International commerce	#NULL!	Avión	Airplane	2	2	Vacaciones	Vacation	2	2	4	14	Visitar familia	visit family	2	0	2	España	Spain	Inseguridad	insecurity
R_2bK9RUuqYdl9Da0	1	2	#NULL!	34	1	1	1		6	#NULL!	#NULL!	Mecanico	Mechanic	1			Oficina	Office	2000		Mejor	Better	8	Mecanico	Mechanic	#NULL!	Avión	Airplane	2	2	Pleasure	Pleasure	1	1	#NULL!	#NULL!			1	#NULL!	1			Políticas	politics
R_6Dqx31eZzwPwcI9	1	2	#NULL!	51	2	6	2		3	#NULL!	#NULL!	Oficina	Office	2			Administración	Administration	1.100		Mucho mejor	A lot better	8	Administración	Administration	#NULL!	Avión	Airplane	2	2	Vacaciones solamente	Vacation only	2	1	#NULL!	#NULL!			1	#NULL!	1			Politica	politics
R_2VBZCGXErpkLejS	1	2	#NULL!	50	2	6	2		6	#NULL!	#NULL!			2			Relaciones Industriales	Industrial relations	2500		Regular en Venezuela vivíamos muy bien	Fair, in Venezuela we lived very well	6			#NULL!	Avion	Airplane	2	4	Vacaciones	Vacation	10	1	#NULL!	#NULL!			1	#NULL!	1			Inseguridad Economía decadente No hay Edo de derecho	insecurity, economy, lack of rights
R_3koGEFKe3O3fwuy	1	2	#NULL!	58	2	1	5		2	#NULL!	#NULL!			5					1200$		Mejor	Better	6			#NULL!	Avion	Airplane	1	#NULL!			#NULL!	1	#NULL!	#NULL!			1	#NULL!	1			Mejor vida y seguridad	better life and security
R_1loy9RninWWTGe5	1	2	#NULL!	49	1	3	2		4	#NULL!	#NULL!	Remodelacion y pintura	Painting and remodeling	2			Comerciante	Business	1100		Son muchas variables	There are too many variables	9	Economia	Economics	#NULL!	Avion	Airplane	2	3	Turismo y de negocios	Tourism and business	10	2	4	15	Por bienes alla	Assets there	1	#NULL!	1			Inseguridad	insecurity
R_2aQzzD3p021i6IO	0	2	#NULL!	31	1	1	1		#NULL!	#NULL!	#NULL!	Desarrollador	Software developer	1									#NULL!			#NULL!			#NULL!	#NULL!			#NULL!	#NULL!	#NULL!	#NULL!			#NULL!	#NULL!	#NULL!
R_2amGivNMEAwzldz	1	2	#NULL!	58	2	1	5		2	#NULL!	#NULL!			3					1200		Mejorando	Improving	6			#NULL!	Avion	Airplane	1	#NULL!			#NULL!	1	#NULL!	#NULL!			1	#NULL!	1			Seguridad prosperidad	security, prosperity
R_3r1wVj583F9UN7e	1	2	#NULL!	47	2	4	1		4	#NULL!	#NULL!	Soy periodista pero trabajo en un Farmet market vendiendo comida	I am a journalist but I work at a farmer's market selling food	1			Gerente de comunicaciones corporativas de Televen	Communication manager	2000 mensuales yo pero mis dos hijos trabajan y ganan más o menos lo mismo que yo así que hacemos 6000		Tenemos muchas más carencias que en Venezuela cundo emigramos en em 2014	We have many more shortages than we did in Venezuela when we immigrated in 2014	8	Comunicación social	Social communication	#NULL!	Avión	Airplane	2	3	Vacaciones casi siempre pero el último si hubo una entrevista con mi abogado	Almost always vacation but this last time I had an appointment with my lawyer	4	1	#NULL!	#NULL!			2	4	2	Argentina	Argentina	Inseguridad para mis hijos y un futuro incierto para ello	insecurity for my children and an uncertain future for them
R_2ykprhKw8mCniD8	1	2	#NULL!	32	2	1	1		6	#NULL!	#NULL!	Profesora	Teacher	1			Profesora	Professor	2000		Mejor	Better	8	Profesora	Professor	#NULL!	Avion	Airplane	1	#NULL!			#NULL!	1	#NULL!	#NULL!			1	#NULL!	1			Politicas	politics
R_UsSi0TnKf38zNnP	1	2	#NULL!	48	1	1	2		2	#NULL!	#NULL!	Construccion	Construction	1			Contratista	Contractor	1950		Es difil y dura	It is difficult and tough	6			#NULL!	Avion	Airplane	2	2	Vacaciones y negocios	Business and vacation	1	2	4	15	Familia		1	#NULL!	1			Inseguridad y el gobierno	insecurity and the government
R_1OOcA6CEm47udHN	1	2	#NULL!	45	2	3	2		4	#NULL!	#NULL!	Chef	Chef	1			Promociones	Promotions	2800		Trabajamos todos un mas seguro que ahorita	We worked more securely than we do now	7			#NULL!	Avion	Airplane	2	2	Solamente de vacaciones	Vacation only	2	2	1	20	A visitar a mi mama		2	2	1			Insegurida, empleo	insecurity and employment
R_2f6XCB7Ko4hmCaN	1	2	#NULL!	23	2	6	2		5	#NULL!	#NULL!	Social media manager	Social media manager	2			Redactora, community manager	Community manager	500		Ha mejorado	It has improved	8	Comunicación social	Social communication	#NULL!	Avion	Airplane	2	2	Vacaciones	Vacation	1	2	4	20	Para ver a mi familia		1	#NULL!	2	España	Spain	Inseguridad	insecurity
R_22zZYYq5Sdkzn2N	1	2	#NULL!	54	2	6	3		2	11	#NULL!			1			Arte	Art	1.500		Baja	Low	4			#NULL!	Avión	Airplane	2	4	Vacaciones	Vacation	#NULL!	2	4	90	Para terminar de vender mis pertenencias		2	2	2	Los Ángeles	Los Angeles	Situación política	political situation
R_1rq4VRkU7ZicknO	1	2	#NULL!	38	1	4	1		5	#NULL!	#NULL!	Marketing	Marketing	#NULL!					7000		Estoy mejor que en Venezuela	I am better than in Venezuela	9	Marketing y Relaciones Publicas	Marketing and Public relations	#NULL!	En Avion	Airplane	2	3	Mis viajes fueron en su mayoria familiares, y al final de mi ultimo ano en venezuela, ya era mas de trabajo	My trips were mostly family trips, and at the end of my last year in Venezuela, it was more for work	2	2	4	10	A visitar a mis Padres y familiares		1	#NULL!	1			inseguridad, calidad de vida	insecurity, quality of life
R_3pbzy4UrzqhUW0U	1	2	#NULL!	33	2	1	2		3	#NULL!	#NULL!	Limpieza	cleaning	1			Administrativo	Administration	2200 a 2500		Se trabaja para pagar los gastos basicos mensuales nos ha costado formar un fondo de emergencias ya que solo mi esposo tiene un empleo fijo a diferencia de venezuela q aun teniendo ambos ingresos fijos mensuales no nos alcanzaba ni para comprar la comida un mercado completo es imposible comprar en venezuela ropa y distracciones no formaban parte de nuestras posibilidades de adquirir con nuestros …	We work to pay for the basic monthly necessities, we have had a hard time putting together an emergency fund since my husband is the only one with a full-time job which is different than in Venezuela where even though we both have full-time jobs we did not have enough even to buy food at the supermarket, it is impossible to compare, in Venezuela it was not possible for us to buy clothes or entert…	8	Administracion de empresas	Business administration	#NULL!	Avion	Airplane	1	#NULL!			#NULL!	1	#NULL!	#NULL!			1	#NULL!	3	Orlando	Orlando	Amenazas por no apoyar el partido comunista del actual presidente La situacion economica critica actual de mi pais En busca de un mejor futuro para mi hija	threats for not supporting the communist party of the current president, the critical current economic situation of my country, looking for a better future for my daughter
R_1pGWvQku9NnYlBb	1	2	#NULL!	35	2	1	5		2	#NULL!	#NULL!			1			Manager	Manager	800$		Mejor	Better	7			#NULL!	Avión	Airplane	2	2	Vacaciones	Vacation	1	1	#NULL!	#NULL!	Vacation		2	0	1			Acoso ,inseguridad , escasez	harrassment, insecurity, shortages
R_3QQXzyBF42Hu97m	1	2	#NULL!	32	2	1	1		3	#NULL!	#NULL!	Cajera de supermercado	Supermarket cashier	1			Docente	Teacher	4000$		En VENEZUELA tanto mi salario como el de mi esposo, ambos profesionales ejerciendo para entes del estado, solo nos alcanzaba para cubrir necesidades básicas (vivienda, alimentación, transporte) si teníamos una eventualidad como enfermedad o alguna actividad recreacional era motivo de desequilibrio en el presupuesto mensual actualmente aunque aún estamos en un proceso de estabilización en este paí…	In Venezuela my salary and my husband's salary, both of us working for the state, was only enough to cover basic necessities (living, eating, transportation), if something happened like an ailment or a recreational activity it would throw us off balance, now even though we are in the process of becoming stable in this country we can count on our own car and home (rented) but we live alone, in Ven…	9	Profesora en Educación Integral y Maestría en Psicología Educativa	Professor	#NULL!	Por avión	Airplane	2	4	Anteriormente venía a EEUU netamente como turista en vacaciones familiares y después vine con mi esposo solos como luna de miel	Before I came to the USA solely as a tourist for family vacation and then I came with my husband for our honeymoon	2	1	#NULL!	#NULL!			1	#NULL!	1			Porque fui golpeada por colectivos y amenazada de muerte por entes del gobierno municipal de donde vivía por manifestarme abiertamente contra el actual gobierno venezolano y no querer asistir a sus concentraciones	I was beat up by unions and my life was threatened by entities of the government where I lived because I manifested openly against the current government and not wanting to assist their concentrations
R_rfEaOnNwQdIaDIZ	1	2	#NULL!	70	2	1	5		4	#NULL!	#NULL!			5					2000		Mejor	Better	8	Maestra	Teacher	#NULL!	Avión	Airplane	1	#NULL!			#NULL!	1	#NULL!	#NULL!			1	#NULL!	1			Políticas	politics
R_30jAq3xAIZk2uQi	1	2	#NULL!	33	2	1	3		3	2	#NULL!			3					1800		Mucho mejor	Much better	6			#NULL!	Avión	Airplane	2	2	A visitar a la familia y de vacaciones.	To visit family and vacation	1	1	#NULL!	#NULL!			1	#NULL!	1			Por qué no garantizan el derecho fundamental de salud para mi hija (pólizas de salud, vacunas etc) y por no tener empleo ni seguridad física.	because they don't guarantee the fundamental right of health for my daughter (health policy, vaccines etc) and for not having a job or physicial security
R_3PjiiJ5AxfYNpqE	1	2	#NULL!	35	2	1	5		1	#NULL!	#NULL!			3					2800 dolares mensuales		Cada situación tiene sus diferencias dependiendo del país. en Venezuela teníamos alguna cierta estabilidad económica que poco a poco se estaba deteriorando por la situación del país, pero no teníamos ninguna tipo de seguridad social para nuestros hijos cosas que nos mantenía alarmados. Con respecto a la actualidad no contamos con una buena situación financiera ya que el trabajo es arduo para mi e…	Each situation has its differences depending on the country. In Venezuela we had a certain economic stability that was slowly deteriorating because of the country's situation, but we did not have any social security for our children which kept us alarmed. With respect to the present we do not count on good financial security since work is hard for my husband but even so we are calm that my childr…	6			#NULL!	Viajamos por avión.	Airplane	1	#NULL!			#NULL!	1	#NULL!	#NULL!			2	1	1			La inseguridad como primer motivo adicional a esto la escases de alimentos y medicamentos.	insecurity as the primary motive, in addition the shortages of food and medicine
R_3KGRcUwstAQVHt2	0	2	#NULL!	32	2	1	4		1	#NULL!	7			4					0		Por ahora nuestra situación financiera en este país no puedo porque hasta que no me otorguen el permiso de trabajo no tenemos ingresos por ahora vivimos con los ahorros y gastando lo minimo, ahora bien, que ha Sido difícil el compartir vivienda para minimizar gastos porque en Venezuela teníamos nuestra casa pero esto ayudado a sobrevivir en estos 7 meses, antes de venir acá teníamos un situación …	For now our financial situation in this country .. I cannot.. Because until I get a work permit we do not have an income, we are living off of our savings and we are spending the minimum, it has been hard to share our living space to minimize costs because in venezuela we had our own home but this has helped us survive for the past 7 months, before coming here we had a very difficult financial si…	9	Comunicación social	Social communication	#NULL!	Por avión	Airplane	1	#NULL!			#NULL!	1	#NULL!	#NULL!			1	#NULL!	1			Políticas, sociales y económicas	politics, social and economic
R_C7Z9iWfK6z1uFCV	1	2	#NULL!	47	1	1	1		2	#NULL!	#NULL!	trabajo haciendo empanadas en una fabrica	Making empanadas at a factory	3					$1980		Mucho mejor, no se puede comparar	Much better, there is no comparison	7			#NULL!	Avion	Airplane	2	4	Siempre viajaba de vacaciones y a comprar	I always traveled for vacation and shopping	1	1	#NULL!	#NULL!			1	#NULL!	1			La principal razon fue la persecucion politica. Yo protestaba y reclamaba la situacion del pais y que me negaran beneficios por ser opositor y me empezaron a perseguir. Yo estaba cansado de no tener medicinas, comida, nada funcionaba, me canse y proteste y me empezaron a perseguir	the primary reason was political persecution. I protested and complained about the country's situation and that they denied me benefits for being in opposition and they started to follow me. I was tired of not having food, medicines, nothing worked. I was tired and I protested and they started to follow me
R_29cClc2Cs76Ym6K	1	2	#NULL!	31	2	1	2		3	#NULL!	#NULL!	limpio casas	housekeeping	#NULL!					2,700		muchisimo mejor	Much much better	6			#NULL!	en avion	Airplane	1	#NULL!			#NULL!	1	#NULL!	#NULL!			1	#NULL!	1			no habia comida ni medicina ni trabajo	there was no food or medicines or work
R_1MS2bbw6EvtfCZe	1	2	#NULL!	28	2	1	1		4	#NULL!	#NULL!	Empresa de delivery	Delivery business	1			Técnico radiólogo	Radiology technician	3000		Prácticamente es lo mismo, con diferencia qué hay calidad de vida, pero igual aquí hay que esforzarse mucho para poder pagar las cuentas mensuales.	Practically the same with the only difference being quality of life, but still here we have to work very hard to afford monthly expenses	6			#NULL!	Avión	Airplane	2	2	Vacaciones anuales	Annual vacation	3	1	#NULL!	#NULL!			1	#NULL!	1			Persecución politica	political persecution
R_3fUxe5VFTnfEpL6	1	2	#NULL!	49	1	2	1		4	#NULL!	#NULL!	Administracion	Administration	1			Ventas	Sales	2000		Allá era mejor	It was better there	6			#NULL!	Avion	Airplane	2	3	Vacaciones	Vacation	7	2	4	15	Familia	Family	1	#NULL!	1			Situación económica	economic situation
R_2EBkO63iBt6irFq	1	2	#NULL!	29	2	1	5		3	#NULL!	#NULL!			1			Medico	Medicine	2800		Se trabaj igual o más acá pero se puede vivir almenos a mis hijos no les falta comida y educación y no despierto con el temor de que mi esposo no este conmigo por pensar distinto	We work the same or more here but at least my children do not lack food or education and I do not wake up with the fear that my husband may be gone	8	Medicina	Medicine	#NULL!	Avión	Airplane	2	4	Vacaciones	Vacation	1	1	#NULL!	#NULL!			1	#NULL!	1			Persecución política escasez	political persecution, shortages
R_2QfAnWZ4MssbMlu	1	2	#NULL!	35	2	1	5		3	#NULL!	#NULL!			1			Licenciada en Bioanalisis	Bionalysis graduate	2200		En venezuela eramos profesionales con buenos trabajos pero no alcanzaba el dinero sin contar con el riesgo a nuestras vidas aqui mi esposo con un trabajo al menos estamos seguros y podemos cubrir nuestras necesidades basicas	In Venezuela we were professionals with good jobs but we did not have enough money without taking into account the risk to our lives, here with my husband working at least we are safe and we can pay for our basic necessities	8	Licenciatura en Bioanalisis	Bioanalysis	#NULL!	Avion	Airplane	2	3	Viajes de turismo	Tourism travel	1	1	#NULL!	#NULL!			1	#NULL!	1			Por el miedo de que atentaran contra nuestra vida y la escases	for fear that they may attempt against our lives and the shortages
R_3lzY86KAC0mK2Me	0	2	#NULL!	32	1	1	1		1	#NULL!	#NULL!	Limpieza	cleaning	1			Radiologo, Rayos X	Radiology	3500		Un poco mejor	A little bit better	6			#NULL!	Avion	Airplane	1	#NULL!			#NULL!	1	#NULL!	#NULL!			2	3	1			Problemas politicos y financieros y buscar un mejor futuro y mejor vida para mis hijos	political and financial problems, to find a better future and better life for my children
R_11ZsHd85nh9CWBz	1	2	#NULL!	36	2	1	3		3	2	#NULL!			6	Consultoría por contrato	Consulting			1200		Tenemos menos ingresos y comodidades actualmente.	We have less income and conveniences now	8	Administración de Recursos humanos	Human resources administration	#NULL!	Por avión	Airplane	2	4	Solo viaje por turismo.	Tourism only	2	1	#NULL!	#NULL!			1	#NULL!	2	Otro estado o ciudad más económica para vivir.	Another state or city that is more economical to live in	Seguridad, educación para mis hijas y calidad de vida.	security, education for my daughters and quality of life
R_BV8UdevJsytvlbX	1	2	#NULL!	21	2	1	3		3	2	#NULL!			6	Estudiante	Student			2000$		La situación financiera de mi familia era estable pues podíamos vivir dignamente pero al pasar el tiempo el ingreso era igual y los gastos eran mayores debido a la inflación	My family's financial situation was stable so we could live with dignity but with time our income was the same and spending was higher due to inflation	7			#NULL!	Avión	Airplane	2	4	Planificar la mudanza	Plan the move	3	1	#NULL!	#NULL!			1	#NULL!	1			Por la escasez la inflación la inseguridad mi futuro	because of shortages, inflation, insecurity, my future
R_1ONSm4r4H8RXIxD	1	2	#NULL!	20	2	1	1		2	#NULL!	#NULL!	Construcción	Construction	1			Gerente	Manager	2500		Antes en Venezuela se podía vivir relativamente bien pero ahora actualmente cada día que pasa la situación es más difícil	Before in Venezuela you could live relatively well but now each day that passes the situation becomes more difficult	7			#NULL!	Avion	Airplane	1	#NULL!			#NULL!	1	#NULL!	#NULL!			1	#NULL!	1			Inseguridad, escasez	insecurity, shortages
R_2B52WG9XQzXnQa4	1	2	#NULL!	23	1	6	3		3	4	#NULL!			1			Gerente de banco	Bank manager	1800$		Cada vez peor el dinero no alcanza para nada	Each time worse, the money is not enough for anything	8	Administración de empresas	Business administration	#NULL!	Avión	Airplane	1	#NULL!			#NULL!	1	#NULL!	#NULL!			1	#NULL!	1			Inseguridad escacez y el futuro	insecurity, shortages and future
R_1F8ns9mM5zs3SIu	1	2	#NULL!	35	2	1	4		3	#NULL!	0			2			Asistente dental	Dental assistant	2,800		Nos sentimos bendecidos de vivir en este país maravilloso	We feel blessed to live in this marvelous country	7			#NULL!	En un vuelo que hizo parada en Trinidad	On a flight that stopped in Trinidad	1	#NULL!			#NULL!	1	#NULL!	#NULL!			1	#NULL!	1			No había futuro, no había libertad. Teníamos miedo por nuestros hijos	there was no future, no freedom. We were afraid for our children.
R_1n9iNZs5JSO6Eht	0	2	#NULL!	44	2	1	4		1	#NULL!	#NULL!			4					2500		Aquí tenemos, como obtener un alimento. Mejor calidad de vida, y la poca entrada que hay, nos alcanza para el diario	Here we are able to obtain food. Better quality of life, with the little income we have, it is enough for daily needs	7			#NULL!			#NULL!	#NULL!			#NULL!	#NULL!	#NULL!	#NULL!			#NULL!	#NULL!	#NULL!
R_1NELH5MkpcWtgj6	1	2	#NULL!	45	2	1	1		2	#NULL!	#NULL!	Limpieza	Cleaning	1			No trabajaba	Did not work	7000		Ahora tengo acceso a muchas más cosas que cuando estaba en Venezuela	Now I have access to many more things than when I was in Venezuela	7			#NULL!	Avion	Airplane	2	4	Vacaciones	Vacation	1	1	#NULL!	#NULL!			1	#NULL!	1			Persecución, acoso y amenaza	persecution, threats and harrassment
R_2S1D8CyMWToFwRx	1	2	#NULL!	28	2	1	5		3	#NULL!	#NULL!			1			Administrador	Administration	2500		Mi situacion era muy buena economicamente. Y aca con dos niñas pequeñas no he podido trabajar porque los cuiados de niños son costosos.	My situation was very good financially. Here with two young girls I have not been able to work because child care is so expensive	8	Administracion	Administration	#NULL!	Viahando en Avion.	Airplane	2	4	Fueron vacacionales 100%	Vacation 100%	2	1	#NULL!	#NULL!			1	#NULL!	1			La inseguridad y las ezcases.	insecurity and shortages
R_3J3K8WKC7nBXzF1	1	2	#NULL!	39	2	1	1		2	#NULL!	#NULL!	Waitress	Waitress	1			Trabajaba en una Institución Bancaria	Bank	2500$		Mucho mejor	A lot better	7			#NULL!	Avión.	Airplane	2	4	Motivo de vacaciones	Vacation	1	1	#NULL!	#NULL!			1	#NULL!	1			Por la situacion económica del país, por la delincuencia que hay, por mejorar mi status, por coseguir de todo en el supermercado, etc..	because of the country's economic situation, because of the deliquency, to improve my status, to find everything in the supermarket etc
R_1g0YCcea6zY0H6C	1	2	#NULL!	41	2	1	1		1	#NULL!	#NULL!	Produccion en warehouse de flores	Production in a flower warehouse	#NULL!					3200		Mejor. Antea de salir comenzó a empeorar la situación económica del país. Sin embargo yo no viví la crisis económica tan fuerte en comparación a como esta actualmente.	Better. Before I left the economic situation started to worsen. Even so I did not live an economic crisis as bad as it is now.	9	Maestria en Derecho Mercantil	Masters student	#NULL!	Avión	Airplane	1	#NULL!			#NULL!	1	#NULL!	#NULL!			1	#NULL!	1			Principalmente por problemas politicos, para resguardar mi integridad personal, por tener una tendencia política distinta al Gobierno no era seguro para mi vida ni la de mi familia.Ademas de otras como escasez, inseguridad.	primarily because of political problems, to save my personal integrity, to have a different political tendency to the government, it as not safe for my family. In addition to insecurity and shortages.
R_1j8GueBp7os2T4E	1	2	#NULL!	29	2	6	3		3	13	#NULL!			1			Ingeniero Civil residente de obra	Civil engineer	Indefinido		Totalmente desmejorada	Completely worse	8	Ingenieria Civil	Civil engineering	#NULL!	Avion	Airplane	2	4	Viajes de turismo, familiares	Tourism travel, family	2	1	#NULL!	#NULL!			2	1	2	Estados Unidos una ciudad mas al Norte aun no definida	US a city more up north, not defined	Situación de inseguridad y escasez de medicamentos	insecurity, shortages of medicine
R_2qgC9WMNNhFlf1Z	1	2	#NULL!	30	1	6	1		5	#NULL!	#NULL!	Tecnologia	Technology	1			Tecnología	Technology	3000		Ha mejorado	It has improved	8	Ingeniería	Engineering	#NULL!	Avion	Airplane	2	2	Era por vacaciones	Vacation	4	2	4	60	Para visitar a la familia	To visit family	1	#NULL!	1			Inseguridad, Inflación	insecurity, inflation
R_22X2skAmmBFJyzs	1	2	#NULL!	43	2	1	3		3	9	#NULL!			3					400,00		Es totalmente diferente, en Venezuela tengo varias propiedades casa, apartamento y locales comerciales, carros.	Totally different, in Venezuela I owned many things, a home, an apartment, commercial plots and a car.	9	Leyes	Law	#NULL!	Por avion	Airplane	#NULL!	#NULL!			#NULL!	1	#NULL!	#NULL!			2	1	2	Houston, texas	Houston, Texas	La vida de mi esposo y la de mis hijos fue amanazada gravemente por los cuerpos de seguridad del Estado	my husband's life and that of my children's was threatened by the government because of the state's security
R_265NcHE6O2i5fqj	1	2	#NULL!	34	2	1	5		1	#NULL!	#NULL!			1			Contabilidad	Accounting	1800		En Venezuela debíamos trabajar mi esposo y yo para cubrir gastos ( sin poder ahorrar, ni salidas ), acá trabaja por los momentos solo mi esposo y se cubren los gastos (sin poder ahorrar, ni salidas )	In Venezuela my husband and I needed to work to cover our expenses (without being able to save or spending savings) here only my husband works and our expenses are covered (without savings or spending savings)	8	Contaduría pública	Public accountant	#NULL!	Avión	Airplane	2	4	Vacaciones	Vacation	1	1	#NULL!	#NULL!			2	1	1			Por recibir amenazas, acoso y golpes de parte de círculos bolivarianos a mi esposo y amenazas a la familia, aunado a la inseguridad falta de comida y medicinas y salud	Receiving threats, harrassment and hits from Bolivarian circles to my husband and threats to my family, insecurity, lack of food and medicine and health
R_3KHnBtRdIC394vK	1	2	#NULL!	48	1	1	2		4	#NULL!	#NULL!	Grocery	Grocery	1			Supervisor logistica	Logistical supervisor	3500		Mejor	Better	9	Administacion de empresad	Administration	#NULL!	Viaje en avión	Airplane	2	4	Vacaciones	Vacation	1	1	#NULL!	#NULL!			2	3	1			Razones políticas	political reasons
R_XzDBqSAREG5LKXT	1	2	#NULL!	37	2	1	5		3	#NULL!	#NULL!			2			Odontologo/dentista	Odontologist	1200 no es fijo		Aqui tenemos escasos recursos,en Venezuela tenia mi casa propia, vehiculo propio y mi propia oficina de odontologo, mis ingresos eran suficicientes para comer y vivir como clase media, mi hija iba a una buena escuela y tenia actividades extra que podia pagarle.	Here we have little resources, in Venezuela we had our own home, our own car, my own orthodonist office, my income was enough to eat and live in the middle class, my daughter went to a good school and did extra curriculars I could pay for.	9	Odontologia- especialidad en ortodoncia	Orthodonist	#NULL!	Avion	Airplane	#NULL!	#NULL!			#NULL!	1	#NULL!	#NULL!			1	#NULL!	1			Hui porque los paramilitares del gobierno me amenzaron de muerte ya que descubrieron que atendia estudiantes heridos en las protestas contra el gobierno en mi clinica.	the government threatened my life when they discovered that I attended to students protestung against the government in my clinic
R_3CDcKub6xhxlAi5	1	2	#NULL!	44	2	2	3		3	7	#NULL!			3					1200		estamos igual de mal, ya que aca pagamos un alquiler muy alto, cosa que en vzla no haciamos	Equally bad, here we pay very high rent which we did not do in Venezuela	9	Mba Finanzas	Finances	#NULL!	avion	Airplane	2	4	vacaciones	Vacation	2	1	#NULL!	#NULL!			1	#NULL!	1			la inseguridad, desempleo y calidad de vida	security, lack of employment, quality of life
R_3KOQ7Tabl1yOXXa	1	2	#NULL!	50	2	4	2		4	#NULL!	#NULL!	Real state	Real state	2			Microbiologa	Microbiology	2.000		Mejor aqui ahora	Better here now	8	Micribiologia	Microbiology	#NULL!	Avion	Airplane	2	2	Vacaciones y planificar mudanza	Vacation and to plan the move	4	1	#NULL!	#NULL!			1	#NULL!	1			Problemas politicos afectsnfo nuestra calidad de vida	political problems, affected our quality of life
R_T1aMTgHJibBvE2Z	1	2	#NULL!	41	2	6	2		3	#NULL!	#NULL!	uber y lift	Uber and Lyft	1			Maestra	Teacher	1500		En Venezuela la situacion se estaba poniendo muy ruda antes de venirme, la inflacion a pasos ajigantados pero aca es dificil tambien por ser mama soltera pero estoy muy agradecida con la oportunidad q he recibido en este pais.	In Venezuela the situation was becoming very crude become I came here, inflation … but here being a single mom it is difficult too, but I am very thankful for the opportunity I have received in this country	8	Educacion Especial	Special education	#NULL!	Avion	Airplane	2	4	Vacaciones y visitor familia	Vacation and to visit family	7	1	#NULL!	#NULL!			1	#NULL!	1			Mi seguridad y la de mi hijo estaba en riesgo.	mi security and that of my son was at risk
R_1M3D1ME8bBw98pw	1	2	#NULL!	32	2	1	3		3	1	#NULL!			3					1200		Mejor, más tranquila	Better, more calm	8	administración de Empresas	Business administration	#NULL!	Por avión	Airplane	1	#NULL!			#NULL!	1	#NULL!	#NULL!			1	#NULL!	1			Por razones económicas, seguridad y educación para los niños	for economic reasons and security and education for my children
R_237DCiatULHP7fr	1	2	#NULL!	45	2	1	2		3	#NULL!	#NULL!	Limpieza	Cleaning	2			Dueña de empresa de transporte	Owner Transportation business	2300$		Bueno actualmente se puede decir q tenemos mejor calidad de vida que era lo que no teníamos en Venezuela	At this time we have better quality of life than we did in Venezuela	8	Administración de empresas	Business administration	#NULL!	Avión	Airplane	2	4	Turismo	Tourism	1	1	#NULL!	#NULL!			1	#NULL!	1			La inseguridad y la educación de mis hijos	the insecurity and my children's education
R_3Kr3vOWzj9C2y4d	1	2	#NULL!	49	1	1	1		1	#NULL!	#NULL!	Control Pets	Control Pets	1			Dueño y Gerente de empresa de Asesoria Tecnica Insumos Agricolas	Business owner	11900		Muy buena en Venezuela y en EEUU. Muy limitada	Very good in Venezuela and in US. Very limited	6			#NULL!	Avion	Airplane	1	#NULL!			#NULL!	1	#NULL!	#NULL!			1	#NULL!	1			Por prostestar en contra del gobierno, por fundar un movimiento pacifico q protestaba en contra del regimen dictatorial, por solicitar libertad , democracia. Fuimos perseguidos y amenazados de muerte por motorizados colectivos afectos al regimen.	for protesting against the government, for creating a pacific movement that protested against the dictarorship, for soliciting freedom and democracy. We were chased and threatened by those of the regime
R_yI9O5ZDKkO5yybv	1	2	#NULL!	40	1	1	1		2	#NULL!	#NULL!	Mecánica	Mechanic	1			Gerente	Manager	3000$		Bueno actualmente la calidad de vida es mejor seguridad, los alimentos y las comidas se consiguen y el mayor poder adquisitivo en Venezuela ya no contamos con nada para tener una vida digna	At this time quality of life is better, security and food can be found and the major purchasing power in Venezuela we don't count on anything to live a dignified life	7			#NULL!	Avión	Airplane	1	#NULL!			#NULL!	1	#NULL!	#NULL!			1	#NULL!	1			La inseguridad y la escacez	insecurity and shortages
R_2zwNOalQuzyLSwg	1	2	#NULL!	39	2	5	2		3	#NULL!	#NULL!	Mesera	Waiter	1			Ingeniero	Engineer	1800$		Mejor que en Venezuela aunque hay q trabajar mucho más se puede vivir mejor	Better than in Venezuela although you have to work a lot harder you can live better	8	Ingeniero mecánico		#NULL!	Avión	Airplane	2	4	Vacaciobes	Vacation	1	1	#NULL!	#NULL!			1	#NULL!	1			Falta de medicamentos, mala condición de los centros de salud la escacez y la inseguridad	lack of medicines, poor condition of health centers, shortages and insecurity
R_vAjfFs87va1SeUF	1	2	#NULL!	32	2	1	5		5	#NULL!	#NULL!			1			Empleada universitaria	University employee	1400		Podría decir que la situación es similar, cubriendo gastos netamente necesarios, solo que sin las variables y obstáculos y sobre todo sin escases y riesgos de inseguridad.	Situation is similar, covering clear necessary costs, but without the obstacles of shortages and insecurity	8	Comunicacion social	Social communication	#NULL!	Avión	Airplane	2	4	Familiar. Vacaciones	Family vacation	1	1	#NULL!	#NULL!			1	#NULL!	1			Incertidumbre, escases (falta de alimentos, medicinas, otros), inseguridad, sosobra y persecusion política.	uncertitude, shortages (lack of food, medicine, others), insecurity, anxiety, and poltiical persecution
R_R8oFVfwNcZyRqiR	1	2	#NULL!	32	2	1	5		5	#NULL!	#NULL!			1			Empleada universitaria	University employee	1400		Diria similar. Cubriendo los gastos netamente necesarios.	Similar, covering clear necessary costs	8	Comunicacion social	Social communication	#NULL!	Avión	Airplane	2	4	Vacaciones. Familiar	Family vacation	1	1	#NULL!	#NULL!			1	#NULL!	1			Sosobra y persecusion política. Escases de alimentos y medicinas. Inseguridad	anxiety, political persecution. Food and medicine shortages. Insecurity
R_1NDfFmW0knH8kPu	1	2	#NULL!	31	2	6	3		3	2	#NULL!			1			Periodismo	Journalism	0		Aqui cuento con ayudas en vzla tenía dinero y no alcanzaba o no con se eguia nada	Here I count on help, in Venezuela I had money but it wasn't enough or you couldn't find anything	8	Licda comunicacion social	Social communication	#NULL!	Avion	Airplane	2	2	Vacaciones	Vacation	2	1	#NULL!	#NULL!			1	#NULL!	2	Texas	Texas	Falta de alimentos y medicinas. In s eguridad	lack of food and medicine. Insecurity
R_2CJ5fAY5C23asok	1	2	#NULL!	28	2	1	5		3	#NULL!	#NULL!			6	Trabajaba por mi cuenta	Freelance			2800		En Venezuela mi esposo tenía un negocio propio y yo trabajaba por mi cuenta. Sin embargo el alto costo de la vida cada vez mas limitaba la libertad financiera. Aquí en estados Unidos mi esposo depende de un salario bajo (en un trabajo esclavizante) que nos alcanza para sobrevivir más no para ahorrar. Los ingresos son destinados a pagar billes, renta y deudas. Y yo no trabajo porque tenemos un beb…	In Venezuela my husband had his own store and I worked on my own. Even so, the increasingly high cost of living limited our financial liberty. Here my husband depends on low wage (an enslaving job) that is enough for us to survive but not for us to save. Our income is for paying bills, rent and debts. I now no longer work because we have a newborn baby that I must take care of.	6			#NULL!	Avión	Airplane	2	4	Vacaciones	Vacation	1	1	#NULL!	#NULL!			2	1	1			Acoso político. Inseguridad. Ausencia de calidad de vida. Futuro desconcierto. Escasez de alimentos y medicina. Falta de desarrollo a nivel general. Lo difícil que es lograr alguna meta económica. Intolerancia a la injusticia. Cansancio de lo retrógrado. Miedo al comunismo. El querer entregarle a mi hija un futuro mejor. El estrés y frustración emocional y espiritual debido a la crisis del país q…	Political harrassment. Insecurity. Lack of quality of life. Uncertain future. Shortages of food and medicine. Lack of development at a general level. The difficulty of achieving an economic goal. Lack of tolerance for lack of justice. Tired of going backwards. Fear of communism. Wanting to give my daughter a better future. Stress and emotional and spiritual frustration due to the crisis of my cou…
R_3jdjVDObN0mYZVs	1	2	#NULL!	38	2	1	3		1	10	#NULL!			1			Ventas	Sales	1900		Acá en Usa desde que llegamos ha sido duro.	Here in the US since we arrived it has been hard	6			#NULL!	Avión	Airplane	2	4	Vacaciones y trabajo	Vacation and work	1	1	#NULL!	#NULL!			1	#NULL!	2	Otro estado con más posibilidad de empleo mejor pago y que no sean tan elevados los precios de Renta como Miami	Another state with more possibilities for work and better pay and with rent prices that are not as high as Miami	Escases en todo , y delincuencia inflación entre otros	Shortages of everything, deliquency, inflation amongst other things
R_3fNVgwnB69E26gN	0	2	#NULL!	29	2	1	3		#NULL!	#NULL!	#NULL!			#NULL!									#NULL!			#NULL!			#NULL!	#NULL!			#NULL!	#NULL!	#NULL!	#NULL!			#NULL!	#NULL!	#NULL!
R_2CHO68aNDeuDxny	1	2	#NULL!	29	2	1	1		4	#NULL!	#NULL!	UBER	Uber	1			Diseñador gráfico	graphic designer	800		Antes no me alcanzaba con los gastos mensuales y ahorita logro cubrirlos	Before I didn't have enough for monthly expenses and now I can cover them	6			#NULL!	Avión	Airplane	2	2	Vacaciones	Vacation	1	1	#NULL!	#NULL!			1	#NULL!	1			Inseguridad Inestabilidad económica Problemas políticos	Insecurity, instability, economy, political problems
R_2bN5jN0UYindzfE	1	2	#NULL!	32	1	1	1		5	#NULL!	#NULL!	Cocinero	Cook	1			Cocinero	cook	2000		En Venezuela no nos permitía ahorrar	In Venezuela we could not save money	6			#NULL!	Avión	Airplane	2	3	Vacaciones	Vacation	2	1	#NULL!	#NULL!			1	#NULL!	1			Inseguridad Situación económica Gobierno	insecurity, economic situation, government
R_2VORfRdbdlUIoUv	1	2	#NULL!	42	2	5	2		2	#NULL!	#NULL!	Servicios al cliente en una cafeteria	Client services at a cafeteria	6	Comerciantes	Business			1500		Básico	Basic	4			#NULL!	En avión	Airplane	2	3	Trabajo	Work	1	1	#NULL!	#NULL!			1	#NULL!	1			La inseguridad	insecurity
R_3MMBExAAWrG9GuJ	1	2	#NULL!	38	2	6	2		1	#NULL!	#NULL!	Limpieza	Cleaning	1			Administrador	administration	1000		Mejor	Better	#NULL!			#NULL!	En avión	Airplane	1	#NULL!			#NULL!	1	#NULL!	#NULL!			1	#NULL!	1			Razón políticas	political reasons
R_1i9EPEl3FBg2Dce	1	2	#NULL!	32	1	1	1		2	#NULL!	#NULL!	Cocinero	Cook	1			Empleado publico	public employee	2000		Mejor	Better	6			#NULL!	Avion	Airplane	2	2	Vacaciones	Vacation	1	1	#NULL!	#NULL!			1	#NULL!	1			Inseguridad	insecurity
R_3mfbGczazzZRX1W	1	2	#NULL!	30	1	1	1		3	#NULL!	#NULL!	Remodelación	Remodeling	1			Dentista	dentist	1800		Amplia	Wider	8	Odontologia	Orthodonist	#NULL!	Avión	Airplane	2	4	Turismo y visita a familiares	Tourism and to visit family	1	1	#NULL!	#NULL!			1	#NULL!	1			Riesgo de mi familia por razones políticas	risk for my family due to economic reasons
R_3EsbVnIjDUtvKqP	1	2	#NULL!	52	2	4	1		2	#NULL!	#NULL!	Factoria	Factory	1			Abogado	lawyer	3000		Se trabaja solo para pagar la renta y comer, se vive el día a día.. en Venezuela anteriormente era buena hasta para ir de vacaciones.. en los últimos años sólo alcanzaba para comer..	We work only to pay for rent and eat, we live day by day, in Venezuela before we had enough even to go on vacation.. The last few years we only had enough to eat	10	Derecho	Law	#NULL!	En avion	Airplane	2	3	Turismo	Tourism	2	1	#NULL!	#NULL!			1	#NULL!	1			Económica e inseguridad	economy and insecurity
R_21bo1nTY150f53v	0	2	#NULL!	57	1	1	2		2	#NULL!	#NULL!	Por.mi cuenta	Freelance	3					1200 $		Mejor	Better	2			#NULL!	Avion	Airplane	1	#NULL!			#NULL!	1	#NULL!	#NULL!			1	#NULL!	1			Seguridad	security
R_3nvK3Xe5p5x9i8v	1	2	#NULL!	35	1	5	3		5	1	#NULL!			2			Musico	music	0		Mas estabilidad aca en los estados unidos	More stability here in the US	5			#NULL!	Avion	Airplane	2	4	Vacaciones	Vacation	2	1	#NULL!	#NULL!			1	#NULL!	2	California	California	Por UN mejor futuro	for a better future
R_2Yy2GOEK7OY9RIS	1	2	#NULL!	51	2	5	3		1	#NULL!	#NULL!			5									6			#NULL!	Avión	Airplane	2	2	Vacaciones	Vacation	1	1	#NULL!	#NULL!			2	1	1			Situación país (inseguridad, escocés, etc)	country's situation (insecrurity, lack of security etc)
R_0BTAQ9xR4mYxBdv	1	2	#NULL!	49	1	6	1		1	#NULL!	#NULL!	Mercadeo	Marketing	1			Mercadeo	Trade	1900		Da para vivir	enough to live off of	7			#NULL!	Avion	Airplane	2	3	Vacaciones	Vacation	8	2	4	30	Por la familia	For family	1	#NULL!	1			Politicas	politics
R_1dHrrysGbykeAya	1	2	#NULL!	23	2	2	1		3	#NULL!	#NULL!	en un mayorista de flores	flower wholesaler	3					$2100		Un cambio positivo. Conseguimos comida gratis, y no tenemos el miedo que teniamos en Caracas	A positive change. We find free food and don't live in fear like we did in Caracas	6			#NULL!	Vinimos en avion	Airplane	1	#NULL!			#NULL!	1	#NULL!	#NULL!			2	1	1			El miedo a los colectivos, a la Guardia Nacional, al Sebin, a la delincuencia	fear of unions, the national guard, Sebin, deliquency
R_12aPTCu9jS3LRex	1	2	#NULL!	37	2	5	1		4	#NULL!	#NULL!	Senior Project Administrator	Senior Project Administrator	1			Civil Engineer	Civil Engineer	3600		Mucho mejor aqui que alla. Mejor poder adquisitivo y mas posibilidades de viajes y entretenimiento.		8	Ingenieria Civil	Civil engineering	#NULL!	Avion	Airplane	2	2	Vacaciones, visitar familia y amigos, compras, siempre de recreacion.	Vacation, to visit family and friends, to buy, always recreational	3	1	#NULL!	#NULL!			2	2	1			Inseguridad, miedo por mi viva y la de mis seres queridos.	insecurity, fear for my life and that of my loved ones
R_27J1A6i6w4xgaPw	1	2	#NULL!	39	2	4	2		4	#NULL!	#NULL!	Deliverys	Delivery	6	Trabajaba por mi cuenta y a mi horario	Freelance			1600		Aquí se debe trabajar mucho más duro para sobrevivir y no da tiempo para disfrutar en familia. En Venezuela se trabajaba pero también se disfrutaba. Aquí solo es trabaja para pagar y más seguridad	Much better here than there. Better purchasing power and more possibilities for traveling and entertainment	8	Derecho / Publicidad y Mercadeo	Laws	#NULL!	Avión	Airplane	2	3	Para ver a mi familia, vacaciones y luego mi pareja	To see family, vacation and later my spouse	2	2	1	15	Por mis padres	For my parents	1	#NULL!	1			Me casé	I got married
R_UQ6UvUpbJweYlGh	1	2	#NULL!	37	2	1	1		1	#NULL!	#NULL!	Bakery ayudante de cocina	Bakery and assistant in a kitchen	1			Jefe de credito y cobranza	Boss of credit and cashing company	3000		No hay comparación pues por mas liquidez que se tenia en venezuela de igual manera el dinero no rendia para los gastos basicos	There is no comparison, no matter how much liquidity one had in Venezuela money was not enough for basic expenses	8	Administracion de banca y finanzas	Bank and finance administration	#NULL!	Por avión	Airplane	2	4	Vacaciones y compras	Vacation and shopping	1	1	#NULL!	#NULL!			1	#NULL!	1			Inseguridad y crisis politica	Insecurity, political crisis
R_1QKS86YWDRPX3uZ	1	2	#NULL!	47	2	1	1		3	#NULL!	#NULL!	Empaquetadora de papeleria	Paper packaging	1			Funcionaria policial	police officer	2500		Totalmente diferente en comparación al sueldo que estaba devengando en Venezuela	Completely different in comparison to the income I was earning in Venezuela	8	Servicio de policia	Police service	#NULL!	En avion	Airplane	1	#NULL!			#NULL!	1	#NULL!	#NULL!			1	#NULL!	1			Por la situación económica la inseguridad y pensando en un futuro para mis hijas	because of the economic situation, insecurity, thinking about my daughter's future
R_20SdenTMFJiUNVw	1	2	#NULL!	45	2	1	1		4	#NULL!	#NULL!	Doméstico	housekeeping	1			Administradora de empresas	Business administrator	1200$		Mejor aunque en este país las cosas no son fáciles pero aquí estamos mejor que allá	Better even though here things are not easy but we are better here than there	8	Administración de empresas	Business administration	#NULL!	Avion	Airplane	1	#NULL!			#NULL!	1	#NULL!	#NULL!			1	#NULL!	1			La falta de alimentos medicinas y la inseguridad	lack of food, medicine and insecurity
R_1QsWvrWfjVfwelH	1	2	#NULL!	56	1	1	1		4	#NULL!	#NULL!	Músico	Musician	1			Musico	Music	3000		Mejor	Better	8	Musica	Music	#NULL!	Avion	Airplane	1	#NULL!			#NULL!	1	#NULL!	#NULL!			1	#NULL!	1			Seguridad políticas	political security
R_2cvi24BNHd630rn	1	2	#NULL!	28	2	1	3		3	6	#NULL!			3					1600		Antes estábamos bien teníamos dinero pero la situacion es precaria así tengas dinero en los trabajos éramos estables mi esposo tenía un muy buen trabajo era administrador de una empresa de alimentos yo trabajaba partime teníamos carros aquí es un poco más difícil pero tenemos seguridad mal q bien logramos pagar las cuentas del mes y comer nos prestaron un carro así q ya no tenemos esa cuenta del …	Before we were good, we had money but the situation was precarious even if you had money, we were stable my husband had a very good job he was an administrator at a business and I worked part-time, we had cars, here it is more difficult but we have security, we are able to pay for our monthly bills and to eat, and they lent us a car so we don't have bills for a rented car, we could even buy one, …	8	Tecnico superios en administracion de empresas es a nivel universitario y tengo titulo	Technology	#NULL!	Viajamos por avión	Airplane	1	#NULL!			#NULL!	1	#NULL!	#NULL!			1	#NULL!	2	Argentina o un país donde pueda estar con toda mi familia que se quedó en venezula	Argentina or a country where I can be with all of my family that stayed in Venezuela	Los abusos por pensar diferente falta de medicamentos para mi hijo la inseguridad y que con esa devaluación como uno ayuda a sus hijos a tener casa carro y comodidades como se le daba una buena o excelente educación	Abuse for thinking differently, lack of medicine for my son, insecurity, with that devaluation how does one help their children have a house, a car or commodities, how do you give them a good or excellent education
R_1pPvvEkO4KfGbjB	1	2	#NULL!	31	2	1	5		2	#NULL!	#NULL!			1			Ingeneria	Engineer	1800		Mas solida que en Venezuela	More solid than in Venezuela	8	Ingeneria mecánica	Mechanical engineering	#NULL!	Avion	Airplane	2	4	Vacaciones	Vacation	3	1	#NULL!	#NULL!			1	#NULL!	2	Chile	Chile	Falta de comida. Medicinas y persecución. Ostigamiento y extorsion	lack of food medicines and persecution. Harrassment and extortion
R_UW8ivbZPNy0VR3b	0	2	#NULL!	45	2	5	1		1	#NULL!	#NULL!	Cajera	Cashier	1			Jefe de departamento	Boss of a department	1600		Mejorando	Improving	6			#NULL!	Avion	Airplane	1	#NULL!			#NULL!	1	#NULL!	#NULL!			1	#NULL!	1			La situación económica y social	ecomic and social situation
R_2zdQ7GNzbp0WPYU	1	2	#NULL!	57	1	1	2		2	#NULL!	#NULL!	Mudanza! Limpieza	Moving and cleaning	2			Taxi	Taxi	1200		Mejorando	Improving	2			#NULL!	Avion	Airplane	1	#NULL!			#NULL!	1	#NULL!	#NULL!			1	#NULL!	1			Seguridad	security
R_1lfO26VBtyjvaYh	0	2	#NULL!	30	2	1	5		2	#NULL!	#NULL!			1			Administradora	Administration			Hubo un aumento de más del 200% desde que salí!	There has been an increase of over 200% since I left!	8	Licencia en administración de empresa	Business administration	#NULL!			#NULL!	#NULL!			#NULL!	#NULL!	#NULL!	#NULL!			#NULL!	#NULL!	#NULL!
R_3rH5b2Ke0VDVe1f	1	2	#NULL!	39	1	1	3		1	1	#NULL!			6					1000		Mejor	Better	8	Derecho	Law	#NULL!	Avión	Airplane	1	#NULL!			#NULL!	1	#NULL!	#NULL!			1	#NULL!	3	Texas	Texas	Persecución política	political persecution
R_31nqKOeettPtYNK	1	2	#NULL!	32	1	1	1		3	#NULL!	#NULL!	Lavaplatos	Dishwasher	1			Tecnologia	Technology	2000		Mucho mejor	Much better	6			#NULL!	Avion	Airplane	2	4	Vacaciones	Vacation	7	1	#NULL!	#NULL!			1	#NULL!	1			Inseguridad	insecurity
R_UuSZIhCOS3HF5fj	1	2	#NULL!	40	2	1	5		3	#NULL!	#NULL!			1			Docente coordinadora	Coordinator	1400		En Venezuela la economía estaba en decadencia, acá estamos en proceso de adaptación a la economia de este país y vamos encaminados	In Venezuela the economy was declining, here we are in the process of adapting to the economy of this country and we are on our way	9	Educación e investigación	Education and research	#NULL!	Avión	Airplane	1	#NULL!			#NULL!	1	#NULL!	#NULL!			2	0	1			Mi vida corría peligro, proteger a mi hija y embarazo.	my life running away from risk, to protect my daughter and pregnancy
R_YYMAZ0aYgSgXpap	1	2	#NULL!	19	1	6	4		6	#NULL!	3			2			Cajero	Cashier	3500		Bien	Good	5			#NULL!	Avion	Airplane	2	2	Turismo	Tourism	2	2	4	80	Familia	Family	1	#NULL!	2	Europa	Europe	Gobierno	government
R_1f3HvlEF5H8Rf50	1	2	#NULL!	29	2	1	2		4	#NULL!	#NULL!	Cocina	Kitchen	1			Gerente de empresa	Business manager	1500		En status y vida social mucho mejor en vzla no hay nada no hay trabajo y es muy difícil conseguir el sustento diario	In status and social life a lot better, in Venezuela there is nothing, there are no jobs, it is very hard to find daily necessities	9	Lic en comercio international	International commerce	#NULL!	Avión	Airplane	2	2	Vacaciones	Vacation	2	1	#NULL!	#NULL!			1	#NULL!	1			Persecución politica	political persecution
R_3flylH62qDf956R	1	2	#NULL!	39	1	1	3		3	8	#NULL!			1			Analista de IT	IT analyst	1600		Me atreveria a decir que igual ya que los ingresos en Venezuela debido a la situacion dejaron de cubrir mis necesidades	I would say the same since the income in Venezuela due to the situation stopped covering my expenses	6			#NULL!	Avion	Airplane	2	4	Vacaciones, visitas a familiares y amigos	Vacation, to visit family and friends	1	1	#NULL!	#NULL!			1	#NULL!	2	EEUU	USA	Inseguridad, por temor a perder mi vida y la de mi esposa, por una mejor clase de vida	insecurity, fear of losing my life and that of my wife, for a better quality of life
R_2U5ArkljoJEgAF2	1	2	#NULL!	46	2	1	2		2	#NULL!	#NULL!	Lo que me sale limpieza encuestas	cleaning	2			Gente de producto lanpro Tplink	Manager	$4000		Difícil, aquí pago alquiler los trabajos son inestables el idioma son obstáculos que allá no tenía	Difficult, here I pay rent, work is unstable, language is an obstacle that I did not have there	5			#NULL!	Por avión	Airplane	2	4	Mis viajes eran de vacaciones visitar a mi hermano ver a mis sobrinos pasar navidades comprar pasear	My trips were for vacation, to visit my brother, see my newphes, for Christmas, tourism	1	1	#NULL!	#NULL!			2	1	1			Política social económica	politics, social and economic
R_Y4tUjfbUdNxzBf3	1	2	#NULL!	30	2	1	5		1	#NULL!	#NULL!			1			Banca y finanzas	Bank and finances	1000 mensual		En estos momentos todo esta super dificil , la familia esta sobreviviendo lo poco q ganan es para comprar algo de comida, hace un año no estaba tan dicifil como ahora.	At this moment everything is very difficult, the family is surviving the little they earn to buy something to eat, a year ago it was not this difficult	8	Administracion Tributaria	administration	#NULL!	Avion	Airplane	1	#NULL!			#NULL!	1	#NULL!	#NULL!			1	#NULL!	1			Por la Inseguridad y el gobierno	because of insecurity and government
R_pmIkrHR5twcd7cR	1	2	#NULL!	28	2	1	2		1	#NULL!	#NULL!	Limpieza de casas	House cleaning	#NULL!					1600		En el país mi esposo y yo trabajábamos a tiempo completo, cada uno en el área a la cual estudio, teníamos unos ingresos medianamente acorde a lo que gastábamos, a medidas que fue empeorando l situación ya el dinero no nos alcanzaba, en estos momentos no ingresa tanto dinero a la casa pero si hemos podido a pagar los gastos normales para poder estar tranquilos, aún no estamos solventes ya que el e…	In Venezuela my husband and I worked full-time, each one in the area we studied, we had incomes according to what we spent, as the situation got worse we no longer had enough money, at this moment we don’t have as much money but we can pay for normal expenses and we can be calm, yet we are not settled because jobs here are unstable	8	Lic desarrollo empresarial	Business development	#NULL!	Avion	Airplane	2	4	Vacaciones	Vacation	2	1	#NULL!	#NULL!			1	#NULL!	1			Inseguridad, escases y falta de crecimiento personal	insecurity and shortages and lack of personal growth
R_1jPV0uyX4wSUIIW	1	2	#NULL!	33	2	2	4		3	#NULL!	#NULL!			1			Diseño grafico	graphic designer	O		Ahora hay Tranquilidad, seguridad, y comida	Here there is peace, security and food	8	Diseño grafico y publicidad y RRPP	Graphic design and advertising	#NULL!	Viaje por avion	Airplane	2	4	Los viajes anteriores era para trabajar y volver a Venezuela con $	My previous trips were to work and return to Venezuela with money	3	1	#NULL!	#NULL!			1	#NULL!	1			Para que mi hija naciera en estados unidos	so that my daughter woul d be born in the USA
R_3HFadp44kqLuP8d	1	2	#NULL!	41	1	2	6	Trabajos diarios, jardineria, limpieza	4	#NULL!	#NULL!			1			Ingeniero	engineer	1000		Un poco mejor, en Venezuela tenia mi casa pero ya mi salario no me alcanzaba, apenas lograba comprar comida para mi familia	A little bit better, in Venezuela I had my house but my income was not enough I could only buy food for my family	8	Ingenieria industrial	Industrial engineering	#NULL!	Avion	Airplane	2	2	Vacaciones	Vacation	1	1	#NULL!	#NULL!			1	#NULL!	1			Era trabajador de una empresa del estado y me acusaron de sabotaje a la empresa por ser de un partido politico de oposicion, desde que lo descubrieron me hicieron una persecusion y me acusaron en el Sebin ( cuerpo policial de inteligencia del estado) para que me arrestaran.	I was working for a business of the state and they accused me of sabotaging the business because I was part of the political opposition, since they discocvered it they persecuted me and they accused me of Sebin to arrest me
R_2X7IfAkmA5PkBxo	1	2	#NULL!	42	2	1	1		2	#NULL!	#NULL!	Real states	Real estate	2			Dueña de tienda de ropa de niños	kid's clothes store owner	4000$		Estabamos mejor en venezuela	We were better in Venezuela	9	Arquitectura	Architect	#NULL!	Avion	Airplane	2	3	Vacaciones y trabajo	Vacation and work	1	1	#NULL!	#NULL!			2	2	1			La inseguridad y falta de alimentos y medicinas	insecurity and lack of food and medicine
R_3NEwwvbN4K2bvxb	1	2	#NULL!	43	2	4	2		4	#NULL!	#NULL!	Servicio restaurant	Restaurant service	1			Transporte de carga pesada	heavy cargo transportation	1600		Económicamente baja	Economically low	8			#NULL!	Avión	Airplane	2	3	Vacaciones	Vacation	6	1	#NULL!	#NULL!			1	#NULL!	2	Otro estado al norte de florida	Another state north of Florida	Inseguridad y persecución	insecurity and persecution
R_7WZSTo8lLqc5Kcp	1	2	#NULL!	28	2	1	1		4	#NULL!	#NULL!	En una peluquería de recepcionista	Receptionist at a hair salon	1			Visitadora social	social representative	$3400		Actualmente es mucho mejor	Now it is much better	5			#NULL!	Nos vinimos en avión	Airplane	1	#NULL!			#NULL!	1	#NULL!	#NULL!			1	#NULL!	1			Porque fuimos perseguidos, golpeados y casi nos llevan presos por protestar el 2014	because we were chased, beaten and they almost put us in jail for protesting 2014
R_3e4sv2yyXtjwUAB	1	2	#NULL!	42	2	1	5		3	#NULL!	#NULL!			2			Empresaria	business	$2500		Mi situacion financiera en Venezuela antes de venir era muy solvente, casas propias, empresa propia, carro propio, teníamos empleados, veníamos a Miami solo de compras.	My financial situation in Venezuela was very reliable, we had our own home, own business, own car, we had employees, we would come to Miami only to shop	7			#NULL!	Avion	Airplane	2	4	Vacaciones, compras.	Vacation and shopping	1	1	#NULL!	#NULL!			1	#NULL!	1			Inseguridad social, económica y política.	social insecurity, economic and political
R_3qX7jDHiNOxfUFj	1	2	#NULL!	#NULL!	#NULL!	1	5		1	#NULL!	#NULL!			1			Gerente de Recursos humanos	human resources manager	1200		Calidad de vida para poder comer vestirse y opción de tener carros viviendas aunque no lss tenemos pero hay oportunidades en venezuela es imposible	Quality of life to be able to eat, get dressed, have the option of owning a car and a home although we do not have them there are opportunities, in Venezuela it is impossible	8	Recursos humanos	Human resources	#NULL!	Avion	Airplane	2	4	Vacaciones y visite una famila	Vacation and I visited a family	1	1	#NULL!	#NULL!			1	#NULL!	2	EEUU	USA	Gobierno dictadura no hay futuro para nuestros hijos delincuencia	dictatorship government, there was no future for our children, deliquency
R_rr7lrQq56XF33ln	1	2	#NULL!	35	1	1	2		3	#NULL!	#NULL!	Construcción	Construction	1			Docente y músico	teacher and musician	1400		En Venezuela la economía estaba mal	In Venezuela the economy was bad	8	Educación	Education	#NULL!	Avion	Airplane	1	#NULL!			#NULL!	1	#NULL!	#NULL!			1	#NULL!	1			Por mejor futuro a mi familia y dejar atrás tantos problemas	for a better future for my family and to leave behind so many problems
R_1CjBDyNy73gWO3Z	1	2	#NULL!	42	2	1	3		1	6	#NULL!			1			Asistente de abogados	lawyer assistant	$1600		Casi igual, el dinero no alcanza para mucho	Almost the same, money doesn't suffice for much	7			#NULL!	En avión	Airplane	1	#NULL!			#NULL!	1	#NULL!	#NULL!			1	#NULL!	1			La inseguridad, falta de medicinas y alimentos, escasez de todo tipo	insecurity, lack of medicine and food, shortages of everything
R_yF75ui7GFJNwCgF	1	2	#NULL!	35	2	1	2		2	#NULL!	#NULL!	Limpieza	Cleaning	1			Banco	bank	1500		Ha mejorado mucho	It has improved a lot	8	Derecho	Law	#NULL!	Avión	Airplane	2	4	Vacaciones	Vacation	1	1	#NULL!	#NULL!			1	#NULL!	1			Inseguridad, falta de Alimentos, malas políticas gubernamentales. Para darle una mejor calidad de vida a mi familia	insecurity, lack of food, bad governmental politics, to give my family a better quality of life
R_3e80j7vlN67hFDf	0	2	#NULL!	40	2	1	5		1	#NULL!	#NULL!			1			Administracoon RRHH	administration	1500		Ha mejorado	It has improved	9	Administración de RRHH	Administration	#NULL!		Airplane	#NULL!	#NULL!			#NULL!	#NULL!	#NULL!	#NULL!			#NULL!	#NULL!	#NULL!
R_p4LifKsEkB7PUGd	1	2	#NULL!	50	2	3	2		1	#NULL!	#NULL!	Cajera	Cashier	1			Administradora	administration	$700		En comparación de Venezuela a mejorado poco	In comparison to Venezuela it has improved little	8	Administracion de Empresa	Business administration	#NULL!	Por Avion	Airplane	1	#NULL!			#NULL!	1	#NULL!	#NULL!			1	#NULL!	1			No soportaba la inflación y la inseguridad	I couldn't stant the inflation and insecurity
R_3031UUmSBAzgao0	1	2	#NULL!	48	1	2	1		4	#NULL!	#NULL!	Ventas	Sales	1			Ventas	sales	1500		Estable	Stable	7			#NULL!	Avión	Airplane	2	2	Negocio	Business	6	2	4	15	Visita a la familia	Visit family	1	#NULL!	1			Económicas	economic
R_AtgXMSP7qOncSf7	1	2	#NULL!	39	1	1	1		2	#NULL!	#NULL!	Supervisor	Supervisor	1			Coordinador de aeropuerto	airport coordinator	3200		Mejor ahora, en Venezuela no podía pagar alquiler	Better now, in Venezuela I could not pay for rent	8	Contaduria publica	Public accountant	#NULL!	Avión	Airplane	1	#NULL!			#NULL!	1	#NULL!	#NULL!			1	#NULL!	1			Inseguridad y dificultades económicas	insecurity and economic difficulties
R_1kZkCSf9QdW7Ogl	0	2	#NULL!	26	2	6	1		5	#NULL!	#NULL!	Hoteleria	Hotels	2			Clases de ballet / tambien 1 trabajaba con un arquitecto	ballet classes/ architect	1000		Muchísimo mejor, que cuando estaba en venezuela	Much better than when I was in Venezuela	8	Diseño Integral	Design	#NULL!		Airplane	#NULL!	#NULL!			#NULL!	#NULL!	#NULL!	#NULL!			#NULL!	#NULL!	#NULL!
R_3MntSndtx4og1le	1	2	#NULL!	26	2	1	5		1	#NULL!	#NULL!			1			Negocio propio	business owner	1500		A mejorado la situacion	The situation has improved	6			#NULL!	En avion	Airplane	1	#NULL!			#NULL!	1	#NULL!	#NULL!			1	#NULL!	1			No alcanzaban los ingresos y escazes de alimentos y medicinas	income was insufficient and lack of food and medicine
R_3iXttmbyFmlAQkx	1	2	#NULL!	35	1	1	1		4	#NULL!	#NULL!	Tecnico	Technician	1			Técnico	technician	3000		Mucho mejor	Much better	8	Sistemas	Systems	#NULL!	Avión	Airplane	1	#NULL!			#NULL!	1	#NULL!	#NULL!			1	#NULL!	1			Problemas políticos	political problems
R_ym4RzeW6OCo5zb3	1	2	#NULL!	40	2	1	1		5	#NULL!	#NULL!	Mesera	Waitress	1			Contadora	accounting	2500		Un poco mejor	A little bit better	9	Contaduría	Accounting	#NULL!	Avión	Airplane	2	4	Vacaciones	Vacation	1	1	#NULL!	#NULL!			1	#NULL!	1			Causas políticas y de seguridad	political causes and security
R_3Do4IzQeuz93r1C	1	2	#NULL!	43	2	3	2		2	#NULL!	#NULL!			1			Administradora	administration	2.000.00 $		En Venezuela mi situacion financiera era mejor.	In Venezuela my financial situation was better	6			#NULL!	Por avion	Airplane	2	4	Por vacaciones	Vacation	1	1	#NULL!	#NULL!			1	#NULL!	1			Por la dictadura	because of the dictatorship
R_3C28vHI51pqvozL	1	2	#NULL!	44	2	6	1		2	#NULL!	#NULL!	Costura	Seamstress	1			Empresaria	Business	1600		En Venezuela tenía los ingresos necesarios para cubrir los gastos. Casa y carro propios, seguros y propiedades. Aquí me cuesta mucho pagar la renta	In Venezuela I had the necessary income to cover expenses. Own house and car, security and property. Here it is very hard to pay rent	8	Periodismo	Journalism	#NULL!	Avión	Airplane	2	2	Vacaciones principalmente. Una vez antes de venir fue con la intención de conocer la posibilidad de abrir una sucursal de mi negocio aquí	Vacation primarily. One time before coming I came with the intention of opening another branch of my store here	2	1	#NULL!	#NULL!			1	#NULL!	1			Inseguridad personal, inflación, incertidumbre política y económica. Busco un futuro para mis hijas, que puedan estudiar y tener una profesión.	personal insecurity, inflation political and economic uncertainty. I looked for a future for my daughters, for them to be able to study and have a profession
R_eR0f10I94uZRuJb	1	2	#NULL!	42	2	4	1		5	#NULL!	#NULL!	Preparo fiestas	Party planner	1			Abogada	lawyer	3000		Más estable	More stable	8	Derecho	Law	#NULL!	En avión	Airplane	1	#NULL!			#NULL!	1	#NULL!	#NULL!			1	#NULL!	1			Por razones políticas	for political reasons
R_1gSCdD1T8XlsiL5	0	2	#NULL!	30	2	6	5		1	#NULL!	#NULL!			3					600		Mejorada	Improved	8	Comercio internacional	International commerce	#NULL!	Avión	Airplane	2	3	Vacaciones	Vacation	2	1	#NULL!	#NULL!			1	#NULL!	1			Inseguridad No hay medicinas No hay comida	insecurity, there are no medicines, there is no food
R_1rMwtBUmMFE5GT4	1	2	#NULL!	29	2	1	2		4	#NULL!	#NULL!	Cocina	Kitchen	1			Oficina	office	1400		Mejor	Better	8	Lic en comercio international	International commerce	#NULL!	Avion	Airplane	2	2	Vacaciones	Vacation	2	1	#NULL!	#NULL!			1	#NULL!	1			Miedo por mi vida y la d mi familia	fear for my life and that of my family
R_1JLnWwNAuoVEC4F	1	2	#NULL!	27	2	4	2		3	#NULL!	#NULL!	Mesera	Waitress	2			Servicio al cliente	customer service	2200$		La situación en Venezuela era muy difícil costaba conseguir los productos de primera necesidad aquí mi hija y yo estamos mejor	The situation in Venezuela was very hard, it was hard to find basic necessities, here my daughter and I we are better	2			#NULL!	Avion	Airplane	1	#NULL!			#NULL!	2	4	7	Visita familiar	Visit family	1	#NULL!	1			La escacez y la inseguridad	shortages and insecurity
R_2s58e6LusBsdz6j	1	2	#NULL!	47	1	1	1		2	#NULL!	#NULL!	Chofer	Chauffeur	1			Empresario o comerciante	business	3400$		Bueno estamos en todos los sentidos tanto económico como social en Venezuela a pesar de que tenia empresa propia cada vez eraamás difícil conseguir los productos las medicinas en realidad todo y bueno ya el dinero no alcanza a para nada era muy difícil la vida en Venezuela	We are doing well in every sense including economically and socially. In Venezuela even though I had my own company each time it was more difficult to find products and medicines and everything, money was not enough for anything in Venezuela - life was very hard	2			#NULL!	Avión	Airplane	1	#NULL!			#NULL!	1	#NULL!	#NULL!			1	#NULL!	1			El desabastecimiento, la falta de medicinas la inseguridad	shortages, lack of medicine, insecurity
R_1rJ6WJ6XtDFzKFw	0	2	#NULL!	46	1	1	1		#NULL!	#NULL!	#NULL!	Lavado de carros	Washing cars	1									#NULL!			#NULL!		Airplane	#NULL!	#NULL!			#NULL!	#NULL!	#NULL!	#NULL!			#NULL!	#NULL!	#NULL!
R_2D62bUuHI8fQJlV	1	2	#NULL!	29	2	1	6	Post parto	3	#NULL!	#NULL!			1			Analista	analyst	1000		No es lo mejor, pero hay calidad de vida	It is not the best but there is quality of life	8	Ingeniería	Engineering	#NULL!	Avion	Airplane	2	2	Solo turismo y diversion	Tourism and for fun	2	2	4	15	Por mi familia	For my family	1	#NULL!	1			Calidad de vida, venezuela están muy insegura	quality of life, Venezuela was too unsafe
R_1DpZXWJrIIwCYLt	1	2	#NULL!	31	2	1	5		2	#NULL!	#NULL!			5					3300$		En Venezuela la crisis económica era muy difícil no permitía qué nosotros surgieramos económicamente y también era difícil adquirir los productos de primera necesidad aquí hoy en día mi esposo trabaja y nos va mucho mejor yo me dedico a cuidar a los bebés pero nuestra calidad de vida es mucho mejor a pesar de que extrañamos demasiado a nuestra familia	In Venezuela the economic crisis was very difficult and it not permit us to succeed economically and also it was very difficult to obtain basic necessities. Here my husband works and we are doing a lot better. I take care of the babies but our quality of life is a lot better even though we miss our family very much	8	Derecho	Law	#NULL!	Avión	Airplane	1	#NULL!			#NULL!	1	#NULL!	#NULL!			1	#NULL!	1			La escacez y la inseguridad	Shortages and insecurity
R_3GjtA0DrhTmkEsK	1	2	#NULL!	61	2	6	3		1	#NULL!	#NULL!			3					2000		Muy mal	Very bad	1			#NULL!	Por avion	Airplane	1	#NULL!			#NULL!	1	#NULL!	#NULL!			1	#NULL!	1			Persecución y amenasas	persecution and threats
R_1g76aCRb0dLXKwx	1	2	#NULL!	35	1	1	1		4	#NULL!	#NULL!	Ventas	Sales	1			Compras	purchases	3000		Aquí mejor	Here it is better	8	Ingeniería	Engineering	#NULL!	Avión	Airplane	2	3	Vacaciones	Vacation	6	1	#NULL!	#NULL!			1	#NULL!	1			Políticas	politics
R_b70VbB4tpoJ9UWt	1	2	#NULL!	42	1	6	1		4	#NULL!	#NULL!	Estilista	Stylist	1			Estilista	stylist	1800		Mejor aquí	Better here	5			#NULL!	Avión	Airplane	2	2	Vacaciones	Vacation	3	2	4	15	Familia	Family	2	1	1			Económicas	economy
R_3LXeA2Mf5zjKPcF	1	2	#NULL!	30	2	1	1		2	#NULL!	#NULL!	Ventas	Sales	1			Contador	accounting	2500		Mejor	Better	8	Contaduría	Accounting	#NULL!	Avión	Airplane	2	2	Vacaciones	Vacation	3	1	#NULL!	#NULL!			1	#NULL!	1			Inseguridad	insecurity
R_2fixVtdV2PvZxTA	1	2	#NULL!	59	1	6	1		5	#NULL!	#NULL!	Ingeniero	Engineer	1			Ingeniero	engineer	3000		Mejor	Better	9	Ingeniería civil	Civil engineering	#NULL!	Avión	Airplane	2	3	Vacaciones visitas a familia	Vacation visit family	9	2	4	30	Negocios	Business	1	#NULL!	1			Económicas	economy
R_2v19m1AVOUB1Rnt	1	2	#NULL!	30	1	6	1		2	#NULL!	#NULL!	albañil	Construction worker	1			comerciante	business	350$		Hay mas estabilidad laboral mas fuente de empleado mejores ingresos	There is more stability, there are more jobs, better income	6			#NULL!	Avion	Airplane	1	#NULL!			#NULL!	1	#NULL!	#NULL!			1	#NULL!	1			La situación económica del pais la falta de comida medicinas inseguridad	the economy situation of the country, lack of food, medicine, insecurity
R_3G22hJ6oyhHyDfq	1	2	#NULL!	35	2	1	5		3	#NULL!	#NULL!			1			Trabajaba en una empresa de flete internacional y aduana	business	2500		En Venezuela a nivel financiero no estábamos mal. Yo pude dejar de trabajar para cuidar a mi hija y mi esposo tenía su empresa propia. Actualmente nos ha costado un poco sin embargo estamos trabajando a nivel emocional y todos los sentidos para adaptarnos al sistema de éste país que nos recibió	In Venezuela on a financial level we were not doing badly. I was able to stop working to take care of my daughter and my husband had his own business. Now it has been hard but we have been working on an emotional level and in all manners to adapt to the system of this country that has received us	6			#NULL!	Viajando por avión	Airplane	2	4	Vacaciones	Vacation	2	1	#NULL!	#NULL!			1	#NULL!	1			Mi esposo estaba siendo acosado por el régimen. Él le vendía muebles que eran ubicados en las casas y apartamentos que hacía el régimen para las personas de bajos recursos. Querian obligar a mi esposo a salir a las marchas para apoyar al régimen y a votar las veces que fuese necesario en contra de la oposición. Cómo mi esposo se negó lo comenzaron a amenazar y luego a nuestra familia.	my husband was being threatened by the regime. He sold furniture that was placed in houses and apartments that the regime made for low income people. They wanted to force him to go to the marches to support the regime and to vote against the opposition. Since my husband said no they started to threaten him and later our family.
R_3oTUpBivUXIrIVs	1	2	#NULL!	45	1	1	1		2	#NULL!	#NULL!	Lavado de carros	Washing cars	1			Gerente de empresa	business manager	0		A mejorado	It has improved	6			#NULL!	Avion	Airplane	1	#NULL!			#NULL!	1	#NULL!	#NULL!			1	#NULL!	1			La situacion politica Y crisis economica	political situation and economic crisis
R_3n2UpeBjyqkCXny	0	2	#NULL!	31	1	1	1		4	#NULL!	#NULL!	Preparador de comida	Preparing food	#NULL!					2000		Buena	Good	6			#NULL!	Avion	Airplane	1	#NULL!			#NULL!	1	#NULL!	#NULL!			1	#NULL!	2	Boston	Boston	Falta de trabajo	lack of work
R_21cdmwpp37YVWW3	1	2	#NULL!	29	1	1	1		3	#NULL!	#NULL!			1			Compañía de publicidad	publishing company	2200$		Se ha podido mejorar un poco desde hace un meses atrás.	It could have improved more since a month ago	8	Ingeniería Mecánica	Mechanical engineering	#NULL!	Viaje por Avión	Airplane	2	4	Un primer viaje lo hice con mi esposa por negocios en Los Angeles y un segundo viaje fue por Vaciones.	A first trip I did with my wife for business in LA and a second flight for vacation	1	1	#NULL!	#NULL!			1	#NULL!	1			Problemas de inseguridad, economía Familiar y problemas de succistencia.	problems of insecurity, economym family and problems of survival
R_2Bx7Ndvg53ejinj	1	2	#NULL!	39	1	1	3		2	7	#NULL!			1			Analista IT	IT analyst	1600		Mejor	Better	6			#NULL!	Avion	Airplane	2	4	Vacaciones	Vacation	1	1	#NULL!	#NULL!			1	#NULL!	1			Inseguridad, escases, bajo poder adquisitivo	insecurity, shortages, low acquisitive power
R_21oAsINRMiygwuD	1	2	#NULL!	27	1	1	1		3	#NULL!	#NULL!	delivery de pizza en una pizzeria	Pizza delivery	3					1900		Aqui no ha sido facil pero estamos mucho mejor, en Venezuela viviamos en un cuarto casa de mis padres, aqui vivimos en un anexo. Alla no tenia trabajo por no ser del gobierno, pasamos mucho trabajo, aqui trabajo 12 horas diarias, vivimos en un anexo o eficienci independientes, trabajo mucho pero podemos comer y tenemos lugares donde nos ayudan con comida en la iglesia o cosas para la casa en Raic…	Here it has not been easy but we are much better, in Venezuela we lived in a room in my parent's house, here we live in an anex. There I did not have a job because I was not part of the government, here I work 12 hours a day, I work a lot but we can eat and there are placed that can help us with food at church or things for the home at Raices	7			#NULL!	En avion, hicimos escala en Aruba	Airplane, we had a layover in Aruba	1	#NULL!			#NULL!	1	#NULL!	#NULL!			1	#NULL!	1			Alla no hay futuro, no me gusta el chavismo, es gente muy mala, no aguantaba a los cubanos que se creian mas que los venezolanosy nos maltrataban. No tenia trabajo, proteste desde abril 2017 y vi cosas horribles, como agarraban a muchachos delante de mi y los golpeaban casi para matarlos. Recuerdo todavia el sonido de las balas de la guardia. Ver venir a los colectivos, el ruido de sus motos y pe…	there there is no future, I do not like Chavismo, the people are very bad, I couldn’t stand the Cubans that thought they were better than the Venezuelans and they mistreated us. I had no job, I protested since April 2017 and I saw horrible things, how they grabbed men and beat them up almost to kill them. I can still hear the sound of the guard's bullets. See the collectives on their motorcycles …
R_paPMzXjVEZaKHU5	1	2	#NULL!	43	1	1	2		4	#NULL!	#NULL!	Marketing	Marketing	1			Marketing	marketing	2700		Aqui es superior	Here it is superior	6			#NULL!	Avion	Airplane	1	#NULL!			#NULL!	1	#NULL!	#NULL!			1	#NULL!	1			Problemas politicos e inseguridad	Political problems and insecurity.
R_1Iz1UoyBzAdQdME	1	2	#NULL!	23	1	2	1		4	#NULL!	#NULL!	Desarrollador	developer	1			Desarrollador, diseñador	designer, developer	1200$		Muy distinta, allá en venezuela con dos trabajos no me rendía el dinero. Aquí con sueldo mínimo puedo manterme y mantener a mi familia.	Very different, there in Venezuela with two jobs there was not enough money. Here with minimum wage I can support myself and my family.	8	Ingeniería de sistemas	Systems engineering	#NULL!	En avión.	Airplane	2	4	Para visitar familia.	To visit family	1	1	#NULL!	#NULL!			1	#NULL!	2	A otro estado mas céntrico	Another state that is more central	Estuve siendo perseguido por estar en marchas de oposición, inseguridad, no me daba a basto con mi sueldo.	I was being chased because I was in opposition marches, insecurity, my income wasn't sufficient.
R_1CmfoWqlVbwxgZr	1	2	#NULL!	37	1	1	2		1	#NULL!	#NULL!	CONSTRUCCION, MUDANZAS	Construction and moving	1			ANALISTA BANCRECER	analyst	1200		UNA SITUACION MUY DIFICIL , SOBRETODO PARA LA COMIDA YA QUE EL SUELDO NO ALCANZA PARA COMPRAR COMIDA	A very difficult situation, especially for the food, the income is not enough to buy food	8	ADMNISTRACION DE EMPRESAS		#NULL!	AVION	Airplane	1	#NULL!			#NULL!	1	#NULL!	#NULL!			1	#NULL!	1			EL GOBIERNO QUE ACTUALMENTE SE ENCUENTRA, LA INSEGURIDAD Y A ESCASES DE ALIMENTOS	the government that currently exists, insecurity, lack of food
R_2tG9uYOj45hWrgK	1	2	#NULL!	37	1	1	1		3	#NULL!	#NULL!	Soporte tecnico	Technical support	1			Soporte twvnicp		2800		Mejor situación que cuando salimos	Better situation than when we left	7			#NULL!	Viajando por avion	Airplane	2	4	TODOS POR TURISMO	Tourism	1	1	#NULL!	#NULL!			1	#NULL!	2	España	Spain	Inseguridad, escasez y Gobierno	insecurity, shortages, government
R_2asFOkInZRKnXa2	1	2	#NULL!	32	1	6	1		2	#NULL!	#NULL!	pintor	Painting	1			policia	police	350$		Situation economica	Economic situation	6			#NULL!	Avion	Airplane	1	#NULL!			#NULL!	1	#NULL!	#NULL!			1	#NULL!	2	Orlando	Orlando	La situation economica del mi pais la in seguridad la falta de comida fuente de empleo	economic situation of my country, insecurity, lack of food, lack of jobs
R_2SHvl4bQJaUseLu	1	2	#NULL!	30	2	1	5		3	#NULL!	#NULL!			1			Analista de almacén	warehouse analyst	1800		Es mejor que cuando estaba en Venezuela puedo comer 3 veces al día alimentarme mejor y comprar los productos de primera necesidad para mi hija pañales medicamentos entre otras cosas	It is better than when I was in Venezuela, I can eat 3 times a day, eat better and buy basic necessities for my daughter diapers and medicine amongst other things	8	Ingeniería industrial	Industrial engineering	#NULL!	Avion	Airplane	2	4	Vacaciones	Vacation	1	1	#NULL!	#NULL!			2	1	1			Inseguridad para mi familia peligro de muerte amenazas y situación política	insecurity for my family, fear of death, threats, political situation
R_1i9gaqjyojGH9Xi	0	2	#NULL!	31	1	1	1		2	#NULL!	#NULL!	Repartidor	deliver	1			Gerente de obra	show manager	1200		Un 30% mejor q cuando vivía en venezuela	30% better than when I was in Venezuela	7			#NULL!	Llegue en avión	Airplane	2	2	Solo era para vacacionar	Vacation only	3	1	#NULL!	#NULL!			1	#NULL!	3	A otra ciudad en los Estados Unidos	Another city in the US	Miedo	fear
R_ZlB1OMnyoRCN6x3	1	2	#NULL!	52	2	5	3		2	4	#NULL!			1			MAESTRA DOCENTE	teacher	700 DOLARES		LOS INGRESOS MEJORARON AUNQUE NO TENGO EMPLEO SINO EN LABORES DOMESTICAS QUE GENERAN INGRESOS	Income is better, even though I don't have a job more than housekeeping which generates an income	8	LICENCIATURA EN EDUCACION INTEGRAL		#NULL!	AVION	Airplane	1	#NULL!			#NULL!	1	#NULL!	#NULL!			1	#NULL!	2	GUATEMALA	Guatemala	POR LA ESCASES DE ALIMENTOS, LA INSEGURIDAD Y LA FALTA DE INSUMOS MEDICOS	because of shortages of food, insecurity and lack of medical supplies
R_SDG6jUKZn27HhZL	1	2	#NULL!	61	2	1	3		3	3	#NULL!			6					1200		Terrible	Terrible	4			#NULL!	Avion	Airplane	2	4			1	1	#NULL!	#NULL!			1	#NULL!	1			La violencia el régimen dictatorial que gobierna mi país actualmente	the violence, the dictatorship regime that governs my country currently
R_3qDJwgtphCCcI0z	1	2	#NULL!	41	2	1	5		2	#NULL!	#NULL!			5					$3000		Antes vivíamos en pobresa total ya que no conseguiamos comida desde que llegamos aquí mi familia mis hijos y mi esposo mejoramos incluso emocionalmente tengo mucho que agradecerle a este maravilloso pais	Before we lived in total poverty since we could not find food, ever since we arrived here my family, my children and my husband we have all improved, including emotionally, I have a lot to thank this marvelous country for	7			#NULL!	Avion	Airplane	2	2	Vacaciones familiares y de compras	family vacation and shopping	1	1	#NULL!	#NULL!			1	#NULL!	1			inseguridad, secuestro, robos y y falta de alimentos	insecurity, kidnappings, robbery, lack of food
R_2PsQ2O6CZ5RFGKd	1	2	#NULL!	32	2	1	5		#NULL!	#NULL!	#NULL!			1			Administrativo	administration	2500		No tienen comparacion son realidades distintas	There is no comparison, they are different realities	8	Contaduria y administracion	Accounting and administration	#NULL!	Avion	Airplane	2	4	Vacaciones	Vacation	1	1	#NULL!	#NULL!			1	#NULL!	1			La situacion	the situation
R_29blCppF3ywEEOC	1	2	#NULL!	45	2	1	5		3	#NULL!	#NULL!			5					4000		Mi situación en Venezuela económicamente era buena. Salí porque no quise someterme a un régimen de gobierno como el que hay allí. Y mi esposo y yo vinimos a este país a fin de revalidar el título. Y seguir trabajando en lo que sabemos hacer.	My economic situation in Venezuela was good. I left because I did not want to submit myself to a government like the one there is there. My husband and I came to this country to confirm our degrees and continue working in what we know how to do	9	Abogado	lawyer	#NULL!	Avion	Airplane	2	2	Sólo vacaciones.	Vacation only	3	2	1	5	Regrese una vez. Por 5 días. Tenía que ver arreglar pocas cosas personales	I came back one time for 5 days. I had to arrange some personal matters	1	#NULL!	1			Inseguridad, hambre, falta de valores, el dinero que se gana no alcanza, gobierno narcotraficante y asesino	insecurity, hunger, lack of values, the money that one makes is insufficient, the government's narcotic trafficking and assassins
R_2coRCrNHbJsFkjj	1	2	#NULL!	29	2	1	3		2	5	#NULL!			#NULL!					1600				6			#NULL!	Avión	Airplane	2	2	Vacaciones	Vacation	1	1	#NULL!	#NULL!	Vacation	Vacation	1	#NULL!	1			Mala situación del país	bad situation in the country
R_2XigHcdJvYNS6mu	1	2	#NULL!	37	2	6	3		2	2	#NULL!			1			Periodista y chofer	journalist and driver	1300		A pesar de qué en Miami hay poca oportunidad laboral y no garantizan estabilidad laboral, es relativamente igual pues en bolívares las ganancias son insuficientes para cubrir gastos básicos en Venezuela	Even though in Miami there is little job opportunity and they do not guarantee job stability, it is relatively the same, in Bolivares the income is insuffiecient to cover basic expenses in Venezuela	8	Comunicación Social	Social communication	#NULL!	En avion	Airplane	1	#NULL!			#NULL!	1	#NULL!	#NULL!			1	#NULL!	1			Inseguridad, falla de servicios básicos a diario, altos precios de colegios, escasez de alimentos, persecución política	insecurity, failure of basic daily services, high prices of schools, shortages of food, political persecution
R_SCTqRTLD2Ymsjct	1	2	#NULL!	38	2	1	2		2	#NULL!	#NULL!	Limpieza	Cleaning	3					2.000		Mucho mejor aqui ya que en mi pais no se puede ni sobrevivir	A lot better here since in my country one cannot survive	6			#NULL!	Avion	Airplane	2	4	Vacaciones	Vacation	2	1	#NULL!	#NULL!			1	#NULL!	1			Miedo a mi vida	fear for my life
R_xyXnOYVjzOGnugh	1	2	#NULL!	35	2	4	3		4	9	#NULL!			1			administradora, encargada del dtto	administration	700		pesima pero con calidad de vida	Terrible but with quality of life	9	publicidad y mercadeo, preescolar	marketing and advertising	#NULL!	avion	Airplane	2	3	vacaciones	Vacation	9	1	#NULL!	#NULL!			1	#NULL!	1
R_1GNybryfsl6528L	1	2	#NULL!	49	2	6	6	Trabajo 24 horas a disposition	3	#NULL!	#NULL!			3					2500		Mucho mejor	Much better	8	Arquitecto	architect	#NULL!	En avion	Airplane	#NULL!	#NULL!			#NULL!	2	1	#NULL!			2	1	2	Miami	Miami	Por la Inseguridad reinante	reigning insecurity
R_ykdjtMOdyfAfehj	1	2	#NULL!	37	2	6	3		2	3	#NULL!			1			Periodista y chofer	journalist and driver	1300		Aquí vivo menos estable por la situación del desempleo, allá tenía empleo fijo sin embargo, lo que producía en bolívares era insuficiente para cubrir gastos básicos.	Here I live with less stability due to the economic situation, there I had a steady job, even so, what I could make in Bolivares was not enough to cover basic expenses	9	Comunicación Social y Componente Docente		#NULL!	Por avión	Airplane	1	#NULL!			#NULL!	1	#NULL!	#NULL!			1	#NULL!	1			Inseguridad, persecución política, falta de alimentos y mala calidad en la comida, falla diaria de los servicios básicos, costos exagerados en la educación privada (escuela pública no funcionan, no son buena opción e ideológizan a los estudiantes a favor del gobierno)	insecurity, political persecution, lack of food, bad quality of food, failure of basic services, exaggerated costs of private education (public school doesn't function, they are not a good option and they ideologize students in favor of the government
R_3Ra0Y6zuUACJC0e	1	2	#NULL!	34	1	1	1		2	#NULL!	#NULL!	Lyft	Lyft	1			Representante de ventas	sales representative	3200$		Bueno mejor que en Venezuela aquí puedo ofrecerle a mi familia una mejor calidad de vida a la que podía ofrecer allá del e	Better than in Venezuela, here I can offer my family a better quality of life than I could there	6			#NULL!	Avion	Airplane	2	4	Vacaciones	Vacation	1	1	#NULL!	#NULL!			1	#NULL!	1			El desabastecimiento la falta de medicinas la inflación y mucha inseguridad que surge como consecuencia de un gobierno deficiente	debasement, lack of medicine, inflation, insecurity that comes about as a consequence of a deficient government
R_3PmG9N6AKWo7ed6	1	2	#NULL!	28	1	1	1		3	#NULL!	#NULL!			1			Abogado Defensor Público	public defense lawyer	2200		Allá tenía un buen salario. Pero no alcanzaba para nada. Acá con lo que gano me es suficiente para curarle necesidades. La diferencia radica en la calidad de vida que puedo brindarle a mi familia.	There I had a good income but it was not enough for anything. Here with what I earn it is enough to cover basic necessities. The difference is radical in quality of life and what I can buy for my family.	8			#NULL!	Avión	Airplane	2	4	Vacaciones	Vacation	2	1	#NULL!	#NULL!			1	#NULL!	1			Economía, inseguridad y cAlidad de vida.	economy, insecurity, quality of life
R_W72Gv773FtA2qaJ	1	2	#NULL!	32	2	2	5		3	#NULL!	#NULL!			1			Encargada Administrativa	administration	$1600		A pesar que en Venezuela no había oportunidad de adquirir alimentos o productos con facilidad contaba con trabajo estable y vivía en casa propia.. Aquí en EEUU hay alimentos pero los gastos son muy fuertes para una sola persona.	Even though in Venezuela there was no opportunity to obtain food or products easily I could count on a steady job and my own home. Here in the US we have food but the expenses are too much for one person.	7			#NULL!	Avión	Airplane	2	4	Vacaciones	Vacation	7	1	#NULL!	#NULL!			2	2	1			La inseguridad y las pocas oportunidades para adquirir las necesidades básicas	insecurity and the few opportunities to acquire basic necessities
R_tDqghRwWFJy39v3	1	2	#NULL!	32	1	1	1		2	#NULL!	#NULL!	Diseño grafico	Graphic design	1			Diseño grafico	graphic designer	1600		Dificil, todavia no logramos estabilizarnos debido al poco ingreso porque un solo miembro de la familia trabaja.	Difficult, we haven't been able to stabilize ourselves due to the small income we have with only one person in the family working	9	Ingenieria en sistemas	Systems engineering	#NULL!	En avion	Airplane	2	4	Mis primeros viajes fueron von motivos de vacaciones y visitar a la familia	My first trips were for vacation and to see family	2	1	#NULL!	#NULL!			1	#NULL!	1			La situacion pais delincuencia, economia, persecucion politica, educacion para los niños	the situation, delinquent country, economy, political persecution, education for children
R_30bOFEwGUngZoGM	1	2	#NULL!	31	2	1	3		2	2	#NULL!			2			Administracion	administration	1600		Mejor en el hecho de la seguridad y la calidad de vida que brinda este pais		6			#NULL!	Viaje en avion	Airplane	2	4	Solo de vacaciones	Vacation only	2	1	#NULL!	#NULL!			1	#NULL!	2	Dallas	Dallas	Inseguridad sosobra razones economicas	insecurity, anxiety, economic reasons
R_2WSdjrIFKWipLum	1	2	#NULL!	37	1	4	1		4	#NULL!	#NULL!	Mesero	Waiter	1			Ing en mantenimiento industrial en una empresa	Engineer	2000$		Bueno mejor auqnue aquí todo es difícil el esfuerzo vale la pena y puedo vivir mucho mejor que en Venezuela		8	Ing en mantenimiento industrial	Maintenance engineering	#NULL!	Avion	Airplane	1	#NULL!			#NULL!	1	#NULL!	#NULL!			1	#NULL!	1			La calidad de vida cada vez era peor	the quality of life was getting increasingly worse
R_2V7LGNGYbVg6gsy	1	2	#NULL!	43	1	6	1		4	#NULL!	#NULL!	Estilismo	Stylist	1			Estilista	stylist	1800		Mejor	Better	5			#NULL!	Avión	Airplane	2	2	Vacaciones	Vacation	3	2	4	15	Familia	Family	2	1	1			Economicas	economy
R_1ISL4bzYSFzznRO	1	2	#NULL!	40	2	1	5		4	#NULL!	#NULL!			1			Abogado en la consultoría de un Banco	lawyer	1500		Desmejorada	Worse	9	Derecho	Law	#NULL!	En avion	Airplane	2	3	Vacaciones y diversión	Vacation and fun	2	2	4	30	Mis padres viven alla	My parents live there	2	1	2	Otra ciudad que me genere mayores beneficios	Another city that will give me better benefits	Inseguridad, situación del pais	insecurity, the country's sitatuon
R_xr12bucMUomChZn	1	2	#NULL!	42	1	5	1		4	#NULL!	#NULL!	Ventas	Sales	1			Ventas	sales	2000		Mejor aquí	Better here	6			#NULL!	Avión	Airplane	1	#NULL!			#NULL!	1	#NULL!	#NULL!			1	#NULL!	1			Políticas	politics
R_2rpykzwzc5T1Ekj	1	2	#NULL!	41	2	1	1		1	#NULL!	#NULL!	Produccion	Production	1			Abogada	lawyer	3100		Mejor	Better	9	Derecho	Law	#NULL!	Avión	Airplane	1	#NULL!			#NULL!	1	#NULL!	#NULL!			1	#NULL!	1			Por cuestiones políticas y seguridad	politics and security
R_1CBmuF2OremZJ02	1	2	#NULL!	42	2	1	1		4	#NULL!	#NULL!	Atencion ak cliente	Client services	1			Relaciones industriales	industrial relations	3000		Mucho mejor	A lot better	6			#NULL!	Por avion	Airplane	2	4	Vacaciones	Vacation	1	1	#NULL!	#NULL!			2	1	1			Inseguridad, calidad de vida, futuro incierto	insecurity, quality of life, uncertain future
R_06uUjbwJvvrqV4R	1	2	#NULL!	59	1	4	2		4	#NULL!	#NULL!	Oficinista	Office work	1			Construcción	construction	1600		Mejor calidad de vida	Better quality of life	9	Ingeniería civil	Civil engineering	#NULL!	Avion	Airplane	2	2	Vacaciones	Vacation	3	1	#NULL!	#NULL!			1	#NULL!	1			Condiciones políticas, económicas y sociales	political condition, economy, social
R_UGRAnbLNstJGNhf	1	2	#NULL!	36	1	1	1		5	#NULL!	#NULL!	Driver	Driver	1			Gerente	manager	1800		Horrible	Horrible	8	Ingeniaría Industrial	Industrial engineering	#NULL!	Avión	Airplane	2	4	Vacaciones , visitar familia, trabajar.	Vacation	1	1	#NULL!	#NULL!			1	#NULL!	2	Otro estado de EE UU	Another state in the US	Inseguridad escases de todo	insecurity, shortages of everything
R_29icCuN3NGxj1Km	1	2	#NULL!	30	2	6	5		1	#NULL!	#NULL!			5					600		No se compara!	It doesn't compare!	8	Comercio internacional	International commerce	#NULL!	Avion	Airplane	2	2	Vacaciones, turismo	Vacation	2	1	#NULL!	#NULL!			1	#NULL!	1			Inseguridad	insecurity
R_2UhMQRpLIaB37Nn	1	2	#NULL!	34	1	1	1		4	#NULL!	#NULL!	Ac	Ac	1			Arquitectura	architect	3000		Mejorando poco a poco	Improving little by little	8	Arquitectura	Architect	#NULL!	En avión	Airplane	1	#NULL!			#NULL!	1	#NULL!	#NULL!			1	#NULL!	1			Inseguridad, económicas y políticas	insecurity, economy and politics
R_2dyW5NaEYMpqFPu	1	2	#NULL!	46	2	1	1		4	#NULL!	#NULL!	Teller	bank teller	1			Secretaria	secretary	2000.00		Mejor	Better	7			#NULL!	Avión	Airplane	2	4	Vacaciones	Vacation	2	2	4	10	Por familia	For family	1	#NULL!	1			Peligro y mejor vida	danger and a better life
R_tXtjUOnflLVgfh7	1	2	#NULL!	39	2	1	1		5	#NULL!	#NULL!	Carpintero	Carpenter	1			Abogado	lawyer	3500		Parecida pero alcanza un poco más	Similar, but I am able to cover more here	8	Derecho	Law	#NULL!	En avión	Airplane	1	#NULL!			#NULL!	1	#NULL!	#NULL!			1	#NULL!	1			Por razones personales, políticas y financieras	personal reasons, political, financial
R_0PdiJqOdmgmm0Uh	1	2	#NULL!	31	2	1	3		4	5	#NULL!			1			Administración	administration	4000		Ha mejorado dentro de lo que cabe	It has improved as much as it can	5			#NULL!	Llegue en avión	Airplane	1	#NULL!			#NULL!	1	#NULL!	#NULL!			1	#NULL!	1			Inseguridad y escacez	insecurity and shortages
R_1DNpXZbgE52wSsU	1	2	#NULL!	19	2	6	2		6	#NULL!	#NULL!	Cashier	Cashier	1			Cashier	cashier	2100		Mejor	Better	5			#NULL!	Avion	Airplane	2	2	Vacationes	Vacation	1	1	#NULL!	#NULL!			1	#NULL!	1			Economía	economy
R_23V5mR8wN94XrlI	1	2	#NULL!	42	2	1	3		3	6	#NULL!			#NULL!									5			#NULL!	Avion	Airplane	1	#NULL!			#NULL!	2	4	8	Visita familiar	To visit family	1	#NULL!	1			Politicas	politics
R_6WLZ4X1eorQBxgR	1	2	#NULL!	35	2	1	5		2	#NULL!	#NULL!			5					2250		Ahora es una economía muy básica y exacto para pagar ,en Venezuela eramos de economía más sólida y estable	Now it is a basic and exact income to pay, in Venezuela we had a more solid and stable income	6			#NULL!	Por avión	Airplane	2	4	Por motivos de vacaciones y diversión para los niños y comprara	For vacation and for fun for my kids and to shop	1	1	#NULL!	#NULL!			1	#NULL!	1			Mi familia estaba en peligro	my family was in danger
R_3nx6YnLPmGf1oys	1	2	#NULL!	33	1	1	1		3	#NULL!	#NULL!	Driver	Driver	6	Futbolista	Soccer player			2500		Tenia mejor situación financiera en Venezuela.	I had a better financial situation in Venezuela	7			#NULL!	Avion	Airplane	2	2	Los primeros por competencias internacionales vine a Boston a dos competencias de fútbol fueron intercambios. Y luego por vacaciones.	the first times were for international competitions I went to Boston two times for soccer they were exchanges. And later for vacation	3	1	#NULL!	#NULL!			1	#NULL!	3	Orlando Florida	Orlando Florida	La inseguridad y la ezcaces de alimentos y medicina.	insecurity and shortages of food and medicine
R_vumtP19ycm3kU2B	1	2	#NULL!	33	1	1	3		3	1	#NULL!			1			Venta de repuestos para automóviles	car parts sales	2 mil al mes		Se compara en una gran cantidad , las cosas cuestan hasta más de 6 veces más q antes	They can be compared, things cost more than 6 times what they used to	7			#NULL!	Avion	Airplane	1	#NULL!			#NULL!	1	#NULL!	#NULL!			1	#NULL!	1			El dinero, no podía mantener a mis dos hijos, fui vendiendo mis propiedades para sustentarlo hasta q ya no me quedo más que vender y me fui por q no soy un ladron para ponerme a robar me fui a trabajar en un país donde aún el dinero tiene valor	Money, I couldn't support my two children, I was selling all my belongings to sustain them until I didn't have anything else left to sell and I left because I am not a robber, I went to work in a country where money has value
R_2z5QT3dPSqQy0Yp	1	2	#NULL!	45	2	1	6	freelance	2	#NULL!	#NULL!			6	freelance	freelance			3200		es mejor	Better	5			#NULL!	Avion	Airplane	2	4	Vacaciones	Vacation	2	1	#NULL!	#NULL!			1	#NULL!	2	Atlanta	Atlanta	Inseguridad y no me gusta el sistema politico	insecurity and I don't like the political system
R_2fwWKhoLOtAeSOa	0	2	#NULL!	40	1	1	2		3	#NULL!	#NULL!	Transporte	Transportation	1			Abogado	lawyer	3000		Muy baja y falta de calidad de vida	Low and it lacks quality of life	8	Abogado	Lawyer	#NULL!			#NULL!	#NULL!			#NULL!	#NULL!	#NULL!	#NULL!			#NULL!	#NULL!	#NULL!
R_1mFC2fqoTJwLV11	1	2	#NULL!	33	2	1	6	Uber	3	#NULL!	#NULL!			#NULL!					2000		Mejor	better	8	Abogado	Lawyer	#NULL!	Avión	Airplane	1	#NULL!			#NULL!	1	#NULL!	#NULL!			1	#NULL!	1			Inceguridas , escasea de comida me sentía en dictadura	insecurity, shortages of food and I felt I was in a dictatorship
R_2WYyG59u6oZ3Na0	1	2	#NULL!	48	2	3	1		3	#NULL!	#NULL!	Gas station	Gas station	1			Analista Profesional III	analyst	3200		Mejor, aunque el salario es poco ya que somo 4 miembro en la familia, y trabajo 15 hrs diaria, a penas duermo 5 hrs por dia, sin embargo no tenemos el strees de no conseguir alimento ni la inseguridad	Better although the salary is low since there are 4 of us in the family, I work 15 hour sa day and sleep 5 hours a night, even so we don't have the stress of not finding food and insecurity	8	Ingenieria Mecanica	Mechanical engineering	#NULL!	Avion	Airplane	2	4	Vacaciones	Vacation	1	1	#NULL!	#NULL!			1	#NULL!	1			Acoso politico, inseguridad	political threats, insecurity
R_2CH944I0Fi9mun2	1	2	#NULL!	30	2	1	5		2	#NULL!	#NULL!			1			Asistente administrativo	administrative assistant	35000		Mejor aunque tenemos muchos gastos y el sueldo de mi esposo no nos alcanza	Better even though we have a lot of expenses and my husband's income is not enough	8	Educación preescolar o inicial	Preschool education	#NULL!	Avión	Airplane	2	4	Vacaciones familiares	Family vacation	1	1	#NULL!	#NULL!			2	1	1			Problemas políticos acoso y persecución	political problems, threats and persecution
R_CdahzYvbwnyF7fr	1	2	#NULL!	32	1	2	1		4	#NULL!	#NULL!	turismo	Tourism	1			bancario	banking	35000		ha mejorado un poco	It has improved a little	8	administraccion de empresas	Business administration	#NULL!	por avión	Airplane	1	#NULL!			#NULL!	1	#NULL!	#NULL!			2	1	2	Estado de Virginia.	Virginia	situación política y económica	political situation and economy
R_1F9PkXB9uFcYiBn	1	2	#NULL!	39	2	1	2		2	#NULL!	#NULL!	Vendedora	Sales	2			Bancas y finanzas	banking and finances	2600		Mejor que si estuviéramos alla	Better than if we were there	3			#NULL!	Avion	Airplane	1	#NULL!			#NULL!	1	#NULL!	#NULL!			1	#NULL!	1			Politicos	politics
R_3RyyOVUTpvTl3ny	1	2	#NULL!	25	2	1	2		3	#NULL!	#NULL!	mantenimiento	Maintenance	2			secretaria	secretary	350$		Situación económica escasea de alimentos	Economic situation short of food	8	educación preescolar	Preschool education	#NULL!	Avion	Airplane	1	#NULL!			#NULL!	1	#NULL!	#NULL!			1	#NULL!	2	Puede ser chile	Chile	X la escasez de alimentos la inseguridad falta de medicamentos	shortages of food, insecurity and lack of medicine
R_2DM0phjVttRmeaB	1	2	#NULL!	36	1	1	3		4	#NULL!	#NULL!			2			Ventas	sales	1200		Mejor	Better	7			#NULL!	Avion	Airplane	2	2	Vacaciones y trabajo	Vacation and work	2	1	#NULL!	#NULL!			1	#NULL!	1			Inseguridad y economia	insecurity and economy
R_2xKmiwJ9781s1iJ	1	2	#NULL!	42	1	2	2		4	#NULL!	#NULL!	Oficina	Office work	1			Informatica	computing	1500		Mejor calidad de vida aun con ciertas restricciones	Better quality of life even with some restrictions	8	Ingenieria Informatica y Seguros		#NULL!	Avion	Airplane	2	2	Viajes de vacaciones	Vacation	2	1	#NULL!	#NULL!			1	#NULL!	2	Me gustaria vivir en Carolina del Norte	North Carolina	Inseguridad, desmejora de la calidad de vida, buscar nuevas oportunidades para mejorar mi calidad de vida y la de mi familia	insecurity, worsened quality of life, to look for new opportunities to improve my quality of life and that of my family
R_1gG7HLev4MNE524	1	2	#NULL!	64	2	4	3		1	2	#NULL!			6	Trabajo independiente	Freelance			1800		En Venezuela teníamos casa y carros totalmente pagados a pesar de que la inflación es alta y afectaba la situación no se tenía un estrés por pagar cosas que son y no son tuyas, en Venezuela tu profesión valía algo aquí simplemente eres una persona más pero la seguridad es algo que no tiene precio	In Venezuela we had a house and cars, completely paid for, even though there was high inflation and it affected the situation, you didn't have the stress of paying for things that weren't yours, in Venezuela your profession was valuable, here you are just another person but safety is something that doesn't have a price	8	Diseño de modas		#NULL!	Avion	Airplane	2	3	Para ver a la familia y vacaciones	To see family and vacation	2	1	#NULL!	#NULL!			1	#NULL!	1			Inseguridad y poca calidad de vida	insecurity and little quality of life
R_3nVDA7IDsO951DW	1	2	#NULL!	26	2	1	3		2	15	#NULL!			1			Ingeniero inspector	engineer	1800		Aquí mucho mejor, podemos ir al supermercado y comprar lo que queremos	Here it is much better, we can go to the supermarket and get what we want	8	Ingeniería Civil		#NULL!	Avion	Airplane	2	4	Anteriormente había viajado por vacaciones	Vacation	3	1	#NULL!	#NULL!			2	0	2	A orlando	Orlando	Por problemas politicos	political problems
R_Uc3p71EC9F8yVEJ	1	2	#NULL!	29	1	1	3		3	3	#NULL!			3					$500		Hiperinflación	Hyperinflation	7			#NULL!	Avión	Airplane	2	4	Vacaciones	Vacation	2	1	#NULL!	#NULL!			1	#NULL!	1			Inseguridad Inflación	insecurity, inflation
R_2e3aiHP9YfmJ7VV	1	2	#NULL!	30	2	6	2		4	#NULL!	#NULL!	Front desk	Front desk	1			Gerente de Comercialización	commercial manager	1200		Alla solo trabajaba para comer porque no rinde el dinero.	There I only worked to eat because money wasn't enough	8	Comunicación Social		#NULL!	Avion	Airplane	2	2	Vacaciones	Vacation	1	1	#NULL!	#NULL!			1	#NULL!	2	Sur America	South America	Inseguridad Falta de Trabajo Gobierno	insecurity, lack of work, government
R_2sYEwSYiljW71ui	1	2	#NULL!	3	1	5	2		4	#NULL!	#NULL!	Pintor	Painting	1			Agricultor	agriculturalist	1000		Bastante distinta	Very different	7			#NULL!	Autobus	Airplane	1	#NULL!			#NULL!	1	#NULL!	#NULL!			1	#NULL!	1			inseguridad y economia	insecurity and economy
R_2ZPuPYmF3uSSEgz	1	2	#NULL!	24	1	2	6	De todo un poco.	5	#NULL!	#NULL!			1			Diseñador	designer	500-1500 todo depende		Ha sido duro pero bien	It has been hard but good	5			#NULL!	Avión	Airplane	2	4	Familia	Family	2	1	#NULL!	#NULL!			1	#NULL!	1			Problemas familiares y economicos	family problems and economy
R_1LoNnAiLVrYhNwY	1	2	#NULL!	40	2	1	2		1	#NULL!	#NULL!	Eventos	Events	1			Docente de preescolar	preschool teacher	1500		Estamos aquí un poco más estables. Antes el sueldo no nos alcanzaba. Todo se incrementó en comparación a los sueldos.	We are more stable here. Before our income wasn't enough. Everything went up in comparison to incomes	8	Educación preescolar		#NULL!	Viajamos en avión.	Airplane	1	#NULL!			#NULL!	1	#NULL!	#NULL!			1	#NULL!	1			La principal razón fueron mis 2 hijos. Queremos darle mejor calidad de vida y aquí lo estamos realizando. Están estudiando y aprendiendo el idioma. Otra de las razones es la ayuda q le doy a mi papá desde aquí con sus medicamentos y pañales. Sufrió un acv	the main reason were my two children. We want to leave them a better quality of life and here we can achieve that. They are studying and learning the language. The other reason is the help I can give my father from here for his medicines and diapers. He suffered a stroke
R_PA5evwYHDFtXeBb	0	2	#NULL!	37	2	1	3		1	6	#NULL!			1			Oficina. Administradora	office administrator	1600		Comenzando desde cero con oportunidades	Starting over from zero with opportunities	8	Contaduría		#NULL!	Por Avión	Airplane	2	2	Vacaciones	Vacation	#NULL!	1	#NULL!	#NULL!			1	#NULL!	2
R_2fBQmJUiLEWOUru	1	2	#NULL!	28	2	6	3		1	5	#NULL!			6	Estudiante	Student			200		Ambas de muy bajos recursos	Both have very little resources	2			#NULL!	Por avión	Airplane	1	#NULL!			#NULL!	1	#NULL!	#NULL!			1	#NULL!	2	Miami	Miami	Mi seguridad y la de mis hijos peligraba, amenazaron nuestras vidas	my security and that of my children was at risk, they threatened our lives
R_TpgCT4C62tdzgqJ	1	2	#NULL!	32	2	1	1		5	#NULL!	#NULL!	Venta de Anuncios para tiendas,graficas e impresiones	Ad sales	1			venta de mercancia	merchandise sales	3500		tenia capital en venezuela, duena de negocio y vivia comodamente	I had capital in Venezuela, I owned a store and lived comfortably	8	Comunicacion social mencion publicidad y mercadeo		#NULL!	avion	Airplane	2	2	vacaciones y negocio	vacation and business	2	1	#NULL!	#NULL!			2	2	2	norte de la florida	North of Florida	inseguridad	insecurity
R_pgSgMhlhvMqq1lD	1	2	#NULL!	36	1	1	1		3	#NULL!	#NULL!	Uber	Uber	1			Contabilidad	accounting	2800		Es mejor aca	It is better here	6			#NULL!	Avion	Airplane	2	2	Turismo	Tourism	1	1	#NULL!	#NULL!			1	#NULL!	1			Inseguridad. Falta de empleo. Falta de medicina Falta de comida	insecurity. Lack of work. Lack of medicine. Lack of food
R_A0pUHvZ25cJ95kt	1	2	#NULL!	25	2	2	#NULL!		2	#NULL!	#NULL!			1			Secretaria	secretary	1000$		Unable crisis economica	Economic crisis	6			#NULL!	Avion	Airplane	1	#NULL!			#NULL!	1	#NULL!	#NULL!			1	#NULL!	2	Chile	Chile	Inseguridad escapes de alimentoa falta de medicinal Fuentes de empleo	insecurity. Shortages of food. Lack of medicines. Lack of work
R_3sufVw6qVWpcr8T	1	2	#NULL!	44	1	1	2		2	#NULL!	#NULL!	Handyman	Handyman	1			Tenía un negocio propio	store owner	2000		Más estable que en Venezuela aunque en Venezuela teníamos cierta estabilidad económica en los últimos años la situación económica para mí y mi familia empezó a empeorar debido a la alta inflación	More stable than in Venezuela even though in Venezuela we had certain economic stability in the last few years the economic situation for my family and I got worse due to high inflation	7			#NULL!	Avión	Airplane	2	4	Vacaciones	Vacation	1	1	#NULL!	#NULL!			1	#NULL!	1			Todo vivir en Venezuela era una desidia la escasez y el desabastecimiento de medicinas y la inseguridad por otro lado en Venezuela no se puede vivir tranquilo	everything. Living in venezuela was indolence. The shortages and debasement of medicines and insecurity on the other hand in Venezuela you cannot live in peace
R_ekENNfogSEormQV	1	2	#NULL!	28	2	6	3		3	3	#NULL!			2			Periodista	Journalism	500		Más segura que	More safe	8	Publicidad		#NULL!	Avion	Airplane	1	#NULL!			#NULL!	1	#NULL!	#NULL!			2	#NULL!	1			Inseguridad y economia	insecurity and economy
R_2tGr6Kbj9E4xHJw	1	2	#NULL!	37	2	1	1		3	#NULL!	#NULL!	Limpieza	Cleaning	1			Ama de casa	homemaker	2000		Es algo complejo porque en Venezuela no trabajaba, pero aqui en EEUU sí.	It is complex because in Venezuela I didn't work but here I do	8	Cobtaduria Pública		#NULL!	Avión	Airplane	1	#NULL!			#NULL!	1	#NULL!	#NULL!			1	#NULL!	1			Situación del País Amenazas	country's situation, threats
R_3GCzgHNxW9yu8Tw	1	2	#NULL!	37	2	1	1		3	#NULL!	#NULL!	Limpieza	Cleaning	1			Ama de casa	homemaker	2000		Es algo complejo porque en Venezuela no trabajaba y aquí si	It is complex because in Venezuela I didn't work but here I do	8	Contaduria pública		#NULL!	Avión	Airplane	1	#NULL!			#NULL!	1	#NULL!	#NULL!			1	#NULL!	#NULL!			Amenazas Situación del País	country's situation, threats
R_2dBlY64WSE31HL5	1	2	#NULL!	40	2	1	3		1	10	#NULL!			5					4000		En Venezuela tenía mejor status y alcanzaba más el dinero lo malo fue la inseguridad	In Venezuela I had better status and I could afford more but what was bad was security	6			#NULL!	Avion	Airplane	2	3	Vacaciones familiares	Family vacation	2	2	4	7	Visitar a mis familiares ( madres, suegros)	To visit family (mother and in-laws)	1	#NULL!	1			Inseguridad, degradación de la gente. Libertad, futuro para mis hijos.	insecurity, degradation of people. Freedom, future for my children
R_2Enmnwy3mBJLoBV	1	2	#NULL!	27	2	2	2		3	#NULL!	#NULL!	Cafeteria	Cafeteria	1			Odontologo	Odontologist	3000		Limitada	Limited	8	Odontologia		#NULL!	Avion	Airplane	2	4	Vacaciones	Vacation	1	1	#NULL!	#NULL!			1	#NULL!	1			Situacion politica	political situation
R_u1SQuIg4cCa1RM5	1	2	#NULL!	31	1	1	1		4	#NULL!	#NULL!	manager	Manager	1			gerente de entrenamiento	entertainment manager	35000		mejor	Better	5			#NULL!	avion	Airplane	2	2	ver familiar	to see family	1	1	#NULL!	#NULL!			2	1	1			amenazas de muerte, persecución.	threats of death, persecution
R_w4MceUkMJ88AWZ3	1	2	#NULL!	64	2	4	3		1	2	#NULL!			1			vendedora	sales	300		mas o menos igual	More or less the same	6			#NULL!	avion	Airplane	2	4	inseguridad problemas	problems of insecurity	2	1	#NULL!	#NULL!			1	#NULL!	1			inseguridad, economia	insecurity, economy
R_pGHRFjnxr1kuxXj	1	2	#NULL!	35	2	1	5		1	#NULL!	#NULL!			1			Tecnico superior en publicidad	technician in publicity	Ninguno		Es muy fuerte. En Venezuela teniamos lo necesario para vivir muy bien	It is hard. In Venezuela we had what we needed to live very well	6			#NULL!	Avion	Airplane	2	3	Vacaciones	Vacation	1	1	#NULL!	#NULL!			1	#NULL!	1			La inseguridad	insecurity
R_2OOq97T4aY10i8E	1	2	#NULL!	21	2	1	5		4	#NULL!	#NULL!			6	Estudiante de medicina	Medical student			2300$		Bueno es mejor que en Venezuela tenemos mejor estabilidad económica y mayores oportunidades	It is better than Venezuela we have more economic stability and more opportunities	7			#NULL!	Avión	Airplane	2	4	Vacaciones	Vacation	1	1	#NULL!	#NULL!			1	#NULL!	1			La inseguridad la escasez los hospitales están en condiciones pauperrimas	insecurity, shortages, hospitals are in poorest conditions
R_12mPCUqBWvi5Hiv	1	2	#NULL!	31	2	1	3		2	3	#NULL!			2			Asociado en ventas	sales associate	15000		Excelente	Excellent	8	Odontologia		#NULL!	Avion	Airplane	1	#NULL!			#NULL!	1	#NULL!	#NULL!			1	#NULL!	1			Persecución política	political persecution
R_2rBNfCckN8X5Fzn	1	2	#NULL!	32	2	1	2		5	#NULL!	#NULL!	community manager	community manager	2			redes sociales	social network	2000		muy distinta	Very different	9	arquitectura		#NULL!	avion	Airplane	2	2	familia	Family	2	1	#NULL!	#NULL!			1	#NULL!	1			sabia que se iba a poner todo peor	I knew it was going to get worse
R_1FRnd69ftbfS58D	1	2	#NULL!	35	2	1	3		4	12	#NULL!			5					3,000		Buena, mejor que Venezuela	Good, better than Venezuela	7			#NULL!	Avión	Airplane	1	#NULL!			#NULL!	1	#NULL!	#NULL!			1	#NULL!	1			El gobierno	government
R_12G5VLUdmOBB6ms	1	2	#NULL!	32	2	1	1		4	#NULL!	#NULL!			1			Contador Publico	public accountant	2000		Teníamos casa propia, aqui el tema de la renta es más complicado, teníamos seguro médico	We had our own home, here the topic of renting is more complicated, we had health insurance	8	Contaduría pública		#NULL!	Avion	Airplane	2	2	Vacaciones	Vacation	2	1	#NULL!	#NULL!			1	#NULL!	1			Perseguidos políticos	political chase
R_pyj1uvzyX2g8off	1	2	#NULL!	32	2	1	3		4	4	#NULL!			1			Comerciante	commercial	2000		Un poco baja ya que en Venezuela teníamos un buen empleo y teníamos casa y otras cosas propias, pero no podemos quejarnos porque gracias a Dios no nos falta nada en este país.	A little low, in Venezuela we had good jobs and a house and other things of our own, but we cannot complain because thanks to God we don't lack anything in this country	8			#NULL!	Por avion	Airplane	2	2	Eran de trabajo mayormente y de vacaciones.	Work mostly and vacation	2	1	#NULL!	#NULL!			1	#NULL!	2	South carolina, Eeuu	South Carolina, USA	Por la inseguridad	insecurity
R_3eXUl2cMziSVzb3	1	2	#NULL!	37	2	1	3		1	12	#NULL!			1			Comerciante	commercial	3500		En Venezuela tenia casa propia, que aquí se hace difícil adquirir una.	In Venezuela we had our own house, here is it difficult to obtain one	6			#NULL!	Avion	Airplane	2	4	Vacaciones	Vacation	1	1	#NULL!	#NULL!			1	#NULL!	1			Por problemas políticos con mi esposo. Inseguridad	political problems with my husband. Insecurity
R_3JJJWAcwYuz6PgW	1	2	#NULL!	24	1	6	1		5	#NULL!	#NULL!			3					1200		Muy mal	very bad	3			#NULL!	Avion	Airplane	2	3	Por ver a mi madre	To see my mom	3	2	4	30	Para visitar a mi familia	To visit family	1	#NULL!	1			Por la situacion	because of the situation
R_2AZv4cTQJth2wYa	1	2	#NULL!	32	1	1	1		6	#NULL!	#NULL!	Educador	Educator	1			educador	teacher	2500		peor que ahora	worse than now	10	Pedagogía		#NULL!	Por avión.	Airplane	2	3	Vacaciones y familia	Vacation and family	6	1	#NULL!	#NULL!			1	#NULL!	1			Economía, políticos, etc.	economy, politics, etc
R_2aM3HOwVnlixb2W	1	2	#NULL!	44	1	4	1		4	#NULL!	#NULL!	Obrero	Construction worker	1			Venta de alimentos	food sales	1700		muy distinta	very different	5			#NULL!	avión	Airplane	1	#NULL!			#NULL!	2	4	30	Por mi familia, toda está allá.	For my family, everything is there	1	#NULL!	1			Inseguridad y el dinero no alcanzaba	insecurity, money was not sufficient
R_1exgcZKqV2Oolr9	1	2	#NULL!	47	2	2	5		2	#NULL!	#NULL!			5					$4.000		mucho mejor es la de ahora	much better now	5			#NULL!	Avion	Airplane	2	4	vacaciones,ver familias	Vacation, see family	2	2	4	13	por que tengo a mis familia y extrano a mi pais.	Because I have family and I miss my country	1	#NULL!	1			POR ECONOMIA Y TRANQUILIDAD EMOCIONAL	economy and emocional tranquility
R_xz3g0kS6B1ruQvv	1	2	#NULL!	37	2	1	5		1	#NULL!	#NULL!			1			Contador independiente	independent accounting	1800		Nuestra situacion financiera en Venezuela era buena aqui estamos comenzando	Our economic situation in Venezuela was good, here we are starting over	8	Licenciada en Contaduria Publica		#NULL!	Avion	Airplane	2	2	Eran de vacaciones	Vacation	2	1	#NULL!	#NULL!			1	#NULL!	1			La persecusion y amenazas para nosotros	persecution and threats to us
R_RJOXsnuZGL9lTih	1	2	#NULL!	32	2	1	1		3	#NULL!	#NULL!			1			Peluquería aficionada	hair salon	3200		La diferencia es mucha, trabajo a tiempo completo pero tengo la satisfacción que puedo darle a mis hijos lo q necesitan.	The difference is big, I work full time but I have the satisfaction of giving my children what they need	8	Educación		#NULL!	Avión	Airplane	1	#NULL!			#NULL!	1	#NULL!	#NULL!			1	#NULL!	1			Acoso, extorsion, situación economica, inseguridad, calidad de vida	harrassment, extorcion, economic situation, insecurity, quality of life
R_3k86dzwZaUQxhy3	1	2	#NULL!	30	2	2	1		4	#NULL!	#NULL!	Diseño gráfico	Graphic design	1			Lo mismo que hago ahora.	graphic designer	1200		Muy diferente, ahora es mucho mejor.	Very different, now it is much better	8	diseño gráfico		#NULL!	avión	Airplane	1	#NULL!			#NULL!	1	#NULL!	#NULL!			1	#NULL!	1			precios y peligro	prices and danger
R_2cA8GAw00MLTOyl	1	2	#NULL!	30	1	1	1		1	#NULL!	#NULL!	Mantenimiento en un hotel	Maintenance at a hotel	1			Chofer	driver	2000		Mal desde hace muchos años la situación económica en Venezuela esta mal	Bad, for many years now the economic situation in Venezuela has been very bad	5			#NULL!	Por avión	Airplane	1	#NULL!			#NULL!	1	#NULL!	#NULL!			1	#NULL!	1			Porque estaba en peligro la vida de mi hija mi esposa y la mía	because my and my wife's lives were in danger
R_2aIAOlTJfeWCoBG	1	2	#NULL!	47	1	6	2		4	#NULL!	#NULL!	de todo un poco	a little bit of everything	2			De todo.	everything	900		peor en venezuela	worse in Venezuela	6			#NULL!	avion	Airplane	2	4	familia	Family	2	1	#NULL!	#NULL!			1	#NULL!	1			inseguridad	insecurity
R_p4Ren4Qukn2iHRv	1	2	#NULL!	29	2	2	1		6	#NULL!	#NULL!	mesera	waitress	1			mesera	waitress	1800		mejoró bastante	It improved a lot	7			#NULL!	por avion	Airplane	1	#NULL!			#NULL!	1	#NULL!	#NULL!			1	#NULL!	1			maduro y diosdado	Maduro
R_3fl3GU3MMgezWaq	1	2	#NULL!	44	2	6	2		2	#NULL!	#NULL!	Lava platos	dish washer	1			Administradora	administration	1000		Regular. Apesar del bajo ingreso podemos cubrir gastos. Tranquilidad emocional	Okay. Even with a low income we can afford our expenses. Economic tranquility	8	Administracion		#NULL!	Avion	Airplane	1	#NULL!			#NULL!	1	#NULL!	#NULL!			2	1	1			Situacion economica. Salud publica e inseguridad	economic situation. Public health and insecurity
R_1IZzaZQNvVZ0vob	1	2	#NULL!	19	1	6	1		5	#NULL!	#NULL!	programador	Programmer	1			desarrollador	developer	1700		era pesima. aunque podia sobrevivir	It was awful. Although I could survive.	8	ingenieria de sistemas		#NULL!	avion	Airplane	1	#NULL!			#NULL!	1	#NULL!	#NULL!			1	#NULL!	1			por todo	because of everything
R_1itfyJzH5eb5apS	1	2	#NULL!	37	2	1	5		4	#NULL!	#NULL!			5									7			#NULL!	Avión	Airplane	2	2			#NULL!	1	#NULL!	#NULL!			2	2	1
R_3NKdtviaL28iWEu	1	2	#NULL!	41	1	1	1		2	#NULL!	#NULL!	Construcción	Construction	6	Negocio	Sales			2800		En Venezuela la situación se puso muy difícil, con una inflación descontrolada, en cambio en Estados Unidos, te alcanza para vivir bien...	In Venezuela the situation became very difficult with inflation out of control, while in the US you can afford to live well	8	Licenciatura en publicidad y mercadeo		#NULL!	Por avión	Airplane	2	4	Eran por motivos vacacionales....	Vacation	1	1	#NULL!	#NULL!			1	#NULL!	1			La situacion.politica en Venezuela se puso muy tensa, razón por la cual la vida de mi familia y yo estaba en riesgo...	the political situation in Venezuela became very tense, reason for my life and that of my family was in danger
R_110AXeXJgYgLtNa	1	2	#NULL!	42	2	#NULL!	1		2	#NULL!	#NULL!	Fabrica	Factory	#NULL!					1400$				4			#NULL!	Avion	Airplane	2	4	Vacaciones	Vacation	9	1	#NULL!	#NULL!			1	#NULL!	1			Por futuro de mis hijos	for my children's guture
R_umGnu1gPSRL87h7	1	2	#NULL!	34	1	1	1		1	#NULL!	#NULL!	Lyft y remodelaciones	Lyft and remodeling	1			Escolta de magistrados del tribunal supremo	body guard	3000		Mala	Bad	6			#NULL!	Por avión	Airplane	1	#NULL!			#NULL!	1	#NULL!	#NULL!			1	#NULL!	1			Por resguardar mi integridad fisica y la de mi familia	to protect my physical integrity and that of my family
R_3MKc8K3UC9Q8bss	1	2	#NULL!	29	2	6	2		5	#NULL!	#NULL!	Cuenta propia	Freelance	1			Periodismo	journalism	1000		La situación cambia constantemente nada estable	The situation constantly changes, not stable	9	Periodismo		#NULL!	Avion	Airplane	1	#NULL!			#NULL!	2	4	15	Visita a la familia pero cada 2 años	visit family every 2 years	1	#NULL!	3	EEUU	USA	Pobreza	poverty
R_2XbxE8oF35EfdB1	1	2	#NULL!	58	2	4	1		1	#NULL!	#NULL!	Niñera	Nanny	1			Asistente legal	legal assistant	1500		Aquí estoy mejor, a pesar de no ejercer mi carrera pero con lo que producía en Venezuela no era suficiente para cubrir mis gastos mensuales	Here I am better, even though I cannot practice my career with what I made in Venezuela it was not enough to cover my monthly expenses	5			#NULL!	Avion	Airplane	1	#NULL!			#NULL!	1	#NULL!	#NULL!			1	#NULL!	1			Inseguridad y escasez de alimentos y medicinas	insecurity and shortages of food and medicine
R_8x1BPr6NmmX7yFz	1	2	#NULL!	31	2	1	5		3	#NULL!	#NULL!			5					2000		Parecida solo que aqui conseguimos los productos basicos y nos sentimos seguros	Similar, but here we are able to find basic prodcuts and we feel safe	8	Ingeneria electronica		#NULL!	Avion	Airplane	2	4	Vacaciones	Vacation	2	1	#NULL!	#NULL!			1	#NULL!	1			Por persecucion politica y riesgo de mi vida y la de mi familia	political persecution and danger for my life and my family's
R_TtIv61eRY4HTHMd	1	2	#NULL!	44	1	1	1		4	#NULL!	#NULL!	En warehouse	In a warehouse	1			Gerencial	management	3200		En Venezuela tenia mejor ingreso, trabajaba solo, mi esposa atendia el hogar y mis hijos, aqui ambos trabajamos para poder cubrir gastos.	In Venezuela I had a better income, I was the only one who worked, my wife stayed at home and watched the kids, here we both work to be able to afford our expenses	8	Ing Informatica		#NULL!	Avion	Airplane	2	3	Vacaciones y otros de trabajo	Vacation and work	1	1	#NULL!	#NULL!			1	#NULL!	1			Inseguridad, escases, inflacion, mala calidad de vida.	insecurity, shortages, inflation, bad quality of life
R_77ActQQ7JUTwQud	1	2	#NULL!	35	2	1	2		3	#NULL!	#NULL!	Estetica	Stylist	2			Academia de belleza .entrenamiento personal	beauty academy	2000$		Mejor calidad en seguridad y bienestar para mis hijos e ingresos financieros	Better quality of life with security and wellbeing for my children and financial income	6			#NULL!	Avión	Airplane	2	4	Vacaciones	Vacation	1	1	#NULL!	#NULL!			1	#NULL!	1			Ezcaces; inseguridad, política .	shortages, insecurity, politics
R_1re0Ms2YGtVK4Kr	1	2	#NULL!	36	1	1	1		3	#NULL!	#NULL!	Manager de restaurante	Restaurant manager	1			Manager de Resturante	restaurant manager	3000		Igual	The same	7			#NULL!	Viaje por avión	Airplane	2	4	Solo vacaciones	Vacation	1	1	#NULL!	#NULL!			2	1	1			Política , situación política,	politics, political situation
R_30uUizr6iO2C1EF	1	2	#NULL!	21	2	2	1		5	#NULL!	#NULL!	Limpieza	Cleaning	6	Estudiante	Student			1500$		Mucho mejor ahora aquí en estados unidos	Much better here in the US	7			#NULL!	Avión	Airplane	2	4	Vacaciones	Vacation	1	1	#NULL!	#NULL!			1	#NULL!	1			Inseguridad la salud y la alimentacion	insecurity, health and food
R_37PXbmYcgokzIad	0	2	#NULL!	32	2	1	1		4	#NULL!	#NULL!	Oficina	office work	1			Trabajo independiente	independent work	16000		Mejor	Better	8	Psicologia		#NULL!			#NULL!	#NULL!			#NULL!	#NULL!	#NULL!	#NULL!			#NULL!	#NULL!	#NULL!
R_2Ygerj4CACq8hJG	1	2	#NULL!	24	2	5	2		5	#NULL!	#NULL!			3					1280		Sali de venezuela en buenos términos. Pero podría decir que ahorita estoy mucho mas comoda que antes	I left Venezuela in good terms. But I could say that now I am more comfortable than before.	7			#NULL!	Avion	Airplane	1	#NULL!			#NULL!	2	4	15	Por mi familia principalmente. Y por la muerte de uno de ellos	for my family primarily and family deaths	1	#NULL!	1			La oportunidad de trabajo, de independencia, de poder tener ingresos que me dieran para comprarme un carro, en su momento una casa, etc..	Opportunity for work, independence, having an income that allows me to buy a car, eventually a house etc
R_2rMaKkurnPcCham	1	2	#NULL!	44	2	1	2		1	#NULL!	#NULL!			5					2500		Mi situación es grave no puedo trabajar porque tengo un niño enfermo y el dinero que gana mi esposo no nos alcanza. Tuvimos que saslir de Venezuela porque mi esposo fue secuestrado por el régimen de maduro y mi situacion allá era muy buena mi esposo trasbajaba para unas trasnacional de la marcas truper y aquí la vida es muy dura y triste.	My situation is terrible, I cannot work because my son is sick and the money my husband makes is not enough. We had to leave Venezuela because my husband was sequestered by Maduro's regime and my situation there was very good my husband had a good job and here life is very hard and sad.	9	Abogado		#NULL!	Por avión	Airplane	2	4	Vacaciones	Vacation	1	1	#NULL!	#NULL!			1	#NULL!	1			Porque el Régimen de Maduro secuestró a mi esposo y nos dio 30 días para saslir del país.	Because Maduro's regime kindapped my husband and gave us 30 days to leave the country
R_3PYbLu3XKP3zBSp	1	2	#NULL!	25	2	1	2		3	#NULL!	#NULL!	limpio habitaciones en un hotel	Cleaning at a hotel	3					1800		Aqui ganamos poco porque no tenemos papeles, pero en Venezuela no teniamos nada, dependiamos de nuestros padres, y cosas que vendiamos para poder medio tener algo de dinero. Aqui estamos mejor porque trabajamos, el dinero nos alcanza para poder pagar el cuarto donde vivimos, comprar comida y pagar cosas basicas	Here we earn very little because we do not have papers, but in venezuela we didn't have anything, we depended on our parents, and things we sold to have some money. Here we are better because we work, the money is enough to pay for the room where we live and to buy food and pay for basic things.	7			#NULL!	En avion comercial	Airplane	1	#NULL!			#NULL!	1	#NULL!	#NULL!			2	1	1			No teniamos futuro porque somos opositores, protestabamos en las marchas de la oposicion, habiamos firmado, votado contra el gobierno. Lo peor fue ser atacados por los colectivos y ser vigilados por los sapos de los vecinos	We didn't have a future because we are the opposition, we protested in opposition marches, we had signed and voted against the government. The worst was being attacked by the collectives and spied on by our neighbors
R_3rOgSNS8Z9vfd8M	1	2	#NULL!	35	1	1	1		4	#NULL!	#NULL!	Oficina	Office work	1			Oficina	office	2800$		Mucho mejor ahora	Much better now	8	Administración de aduanas		#NULL!	Avión	Airplane	2	3	Turismo	Tourism	1	1	#NULL!	#NULL!			1	#NULL!	2	Chicago	Chicago	Violencia y política	Violence and politics
R_10uUhfToSnOS3If	1	2	#NULL!	40	2	4	1		3	#NULL!	#NULL!	Atencion al publico	Public services	1			Secretaria	secretary	2.000 dolares		Mejor	Better	5			#NULL!	En avion	Airplane	2	4	Vacaciones	Vacation	2	2	4	30	Para visitar a mi familia	Visit family	2	1	1			La seguridad, los derechos humanos ,la educacion	security, human rights, education
R_1Q6J3Vxx8RsTxlo	1	2	#NULL!	34	1	1	1		3	#NULL!	#NULL!	Construccion	Construction	1			Agente de seguros	security agent	2000		Estamos un poco mas estables	We are more stable.	6			#NULL!	Avion	Airplane	2	4	Vacaciones	Vacation	2	1	#NULL!	#NULL!			1	#NULL!	1			Peligraba mi vida y la de mi familia.. Persecución politica	my life and that of my family was in danger, political persecution
R_2XnV3diIXjikFSz	1	2	#NULL!	36	1	6	1		3	#NULL!	#NULL!	Pintura	Painting	6					2000$		Horrible ya q no se consigue nada y lo q hay por las nubes	Horrible now that you cannot find anything	6			#NULL!	Avion	Airplane	2	2	Por negocios, teína tiendas de ropa en Venezuela	Business, I had a clothes store in Venezuela	1	1	#NULL!	#NULL!			2	1	1			Todo	everything
R_2B3TGtYOdVoECCY	1	2	#NULL!	41	1	2	1		3	#NULL!	#NULL!			1			Ventas	sales	1700		Casi igual	Almost the same	8			#NULL!	Avión	Airplane	2	2	Turista y negocios	Tourism and business	1	1	#NULL!	#NULL!			1	#NULL!	1			Situación económica Robos	economic situation, robbery
R_3Vu9ToPrrEeVqeJ	1	2	#NULL!	30	2	1	5		2	#NULL!	#NULL!			5					2900$		Mejor que antes	Better than before	7			#NULL!	En avión	Airplane	2	4	Vacaciones familiares	Family vacation	2	1	#NULL!	#NULL!			1	#NULL!	2	Ca	Ca	Carolina del norte	North carolina
R_27ePdbLC7koKIi4	1	2	#NULL!	35	2	2	6	Desempleado porque mi bebe esta pequeno	1	#NULL!	#NULL!			1			Asistente administrativo	administrative assistant	1100		Estamos algo apretados Pero vivimos más tranquilo. Espero todo mejore	We are a little tight but we live more peacefully. I hope everything will improve	7			#NULL!	Avion	Airplane	1	#NULL!			#NULL!	1	#NULL!	#NULL!			1	#NULL!	1			La situación en todos los sentidos	the situation in all senses
R_2QK6vp53MGpdob7	0	2	#NULL!	44	2	4	2		2	#NULL!	#NULL!	Limpieza	Cleaning	1			Bentassu		1000		Super mala la economia y la salud	Very bad the economy and health	5			#NULL!	Avion	Airplane	1	#NULL!			#NULL!	2	#NULL!	#NULL!			#NULL!	#NULL!	#NULL!
R_2axiYRcntWtZuQG	1	2	#NULL!	39	1	1	1		4	#NULL!	#NULL!			1			Chofer	cook	3500		Muchísimo mejor que antes.	Much better than before	4			#NULL!	Avión	Airplane	2	4	Por vacaciones.	Vacation	2	2	4	10	Visitar mis parientes.	Visit my parents	2	2	1			Inseguridad.	insecurity
R_2y9MUULLPyeVLaM	1	2	#NULL!	35	1	1	3		4	2	#NULL!			1			Mecanico	mechanic	2mil		La diferencia es grande para peor	The difference is large - it's much worse	7			#NULL!	Avión	Airplane	1	#NULL!			#NULL!	1	#NULL!	#NULL!			1	#NULL!	1			Por la economía , inseguridad, salud educación escasez	because of the economy, insecurity, health, education, shortages
R_1mt8tz7yhCYmw59	1	2	#NULL!	34	1	1	3		5	#NULL!	#NULL!			1			Mecanico	mechanic	3300		Se vive mucho mejor en USA	One lives much better in the US	2			#NULL!	Avion	Airplane	2	4	Venia a ver parte de mi familia y a vacacionar	To see part of my family and vacation	2	2	4	15	Para visitar a parte de mi familia que vive alla.	To visit my family that lives there	1	#NULL!	1			Por la situacion del pais en ese tiempo y ahora	because of the country's situation in that time and now
R_3luHNJ5FoP5u9gd	1	2	#NULL!	35	1	1	3		4	2	#NULL!			1			Secretaria	secretary	2mil		Muy grande en dificultades	There are lots of difficulties	7			#NULL!	Avion	Airplane	1	#NULL!			#NULL!	1	#NULL!	#NULL!			1	#NULL!	1			Inseguridad economía	economic insecurity
R_2CZbHOmXduIqzuA	1	2	#NULL!	45	2	5	2		3	#NULL!	#NULL!	Contabilidad	bookkeeping	1			Contabilidad	accounting	1,200		Menor la paga mensual	Monthly payments are less	8	Contabilidad		#NULL!	Avión	Airplane	2	4	Vacaciones	Vacation	1	1	#NULL!	#NULL!			1	#NULL!	1			La inseguridad	insecurity
R_3CJmTFUc2lYRZco	0	2	#NULL!	24	2	1	5		3	#NULL!	#NULL!			5					1800		Regular	Okay	5			#NULL!	Avion	Airplane	1	#NULL!			#NULL!	1	#NULL!	#NULL!			1	#NULL!	1			Temor por nuestras vidas	fear for our lives
R_3Jhiq29DYirhe4i	1	2	#NULL!	26	1	1	1		3	#NULL!	#NULL!	limpieza en un negocio de comida	cleaning at a restaurant	3					2300		Alla estabamos muy mal,sin trabajo y no me pude graduar de la universidad porque no podia pagarla	There we were doing badly, without a job because I did not graduate from college because I could not pay for it	7			#NULL!	En avion	Airplane	1	#NULL!			#NULL!	1	#NULL!	#NULL!			1	#NULL!	2	Para otra ciudad de Florida con latinos pero con alquileres mas bajos	Another city of Florida with Latinos but with lower prices	El desempleo,la falta de comida,la falta de medicinas,la delincuencia	unemployment, lack of food, lack of medicine, deliquency
R_3Ehfl6J8pagf3oc	1	2	#NULL!	20	2	6	6	Estudiante	4	#NULL!	#NULL!			6	Estudiante	Student			1000		en Venezuela hay escases de todo tipo de alimento y productos basicos	En Venezuela there is a shortage of food and basic necessities	5			#NULL!	Avion	Airplane	2	2	Vacaciones, paseos, compras	Vacation, travel, shopping	1	1	#NULL!	#NULL!			1	#NULL!	1			Estudios	Studies
R_1CqqM1xvRndSEKf	1	2	#NULL!	36	2	1	2		2	#NULL!	#NULL!	Housekeeping	Housekeeping	1			Contador publico	public accounting	2600		El dinero rinde más acá en usa menos inflación	Money is worth more here in the US, less inflation	8	Contaduria		#NULL!	Viaje por avion	Airplane	2	4	Turismo y trabajo	Tourism and work	2	1	#NULL!	#NULL!			1	#NULL!	1			La falta de seguridad. La falta de medicinas El actual Gobierno	lack of security, lack of medicines, the current government
R_3Ocu5KgufIdALCc	1	2	#NULL!	34	1	1	1		4	#NULL!	#NULL!	Construcción	Construction	1			Comerciante	business	2500		Estable	Stable	8	Administración		#NULL!	Avion	Airplane	1	#NULL!			#NULL!	1	#NULL!	#NULL!			1	#NULL!	1			Por miedo y porque cada día todo iba empeorando y instaurándose la dictadura	for fear and because each day it was getting worse and the establishment of the dictatorship
R_Ad27fjyDzumpyMh	1	2	#NULL!	44	1	1	1		3	#NULL!	#NULL!	Jardinería	Garden work	1			Mecanico	mechanic	2800		Aquí estamos mejor	Here we are doing better	6			#NULL!	En avión	Airplane	1	#NULL!			#NULL!	1	#NULL!	#NULL!			1	#NULL!	1			En busca de un mejor futuro	looking for a better future
R_3n6DA28YrUmtCpe	1	2	#NULL!	39	2	4	6	soy paciente oncologica/cancer de seno	3	#NULL!	#NULL!			6	recibiendo tratamento oncologico	Receiving chemotherapy			si, en dolares		mucho mejor ahora, ya que tengo el apoyo de mi familia para cerrar este proceso.	Much better now, I have support from my family to finish this process	8	licenciada en relaciones industriales		#NULL!	en avion	Airplane	2	2	siempre fueron por vacaciones	Vacation	2	1	#NULL!	#NULL!			1	#NULL!	1			económica, por mi salud, y el crecimiento personal para mi hija	economy, for my health and the personal growth of my daughter
R_3fT4bqSmLgCAkF1	0	2	#NULL!	27	2	2	2		#NULL!	#NULL!	#NULL!	Customer service	Customer service	1									#NULL!			#NULL!			#NULL!	#NULL!			#NULL!	#NULL!	#NULL!	#NULL!			#NULL!	#NULL!	#NULL!
R_2zvFt73srDpzL1e	0	2	#NULL!	54	2	1	4		#NULL!	#NULL!	#NULL!			#NULL!									#NULL!			#NULL!			#NULL!	#NULL!			#NULL!	#NULL!	#NULL!	#NULL!			#NULL!	#NULL!	#NULL!
R_2fwhTSmZGLvwtEY	1	2	#NULL!	42	1	1	1		1	#NULL!	#NULL!	Manager	Manager	2			Gerentecde venta de una empesa transnacional de Ferreteria	sales manager	2724		No tiene comparación, en Venezuela vivía excelentemente bien.	There is no comparison in Venezuela I lived incredibly well	6			#NULL!	Avión	Airplane	1	#NULL!			#NULL!	1	#NULL!	#NULL!			1	#NULL!	1			Porque el Régimen me secuestro y me dio 30 días para irme del país sino me mataba.	Because the regime kidnapped me and gave me 30 days to leave otherwise they'd kill me
R_plyh2ELed8E4r5f	1	2	#NULL!	30	2	6	1		6	#NULL!	#NULL!			4							Muy mal!	Very bad!	1			#NULL!	Viaje por avion	Airplane	2	4	Viaje familiar a Disney	family vacation to Disney	2	2	2	3	Familiares en Venezuela	Family in Venezuela	2	2	2	California	California	Economia	economy
R_1rMRe1UzgePqSZ5	1	2	#NULL!	45	2	1	2		3	#NULL!	#NULL!	Taxi	Taxi	1			Odontologo	odontologist	2000		Se compara casi igual	Almost the same	8	Odontologia		#NULL!	Por avion	Airplane	2	4	Vacaciones	Vacation	1	1	#NULL!	#NULL!			1	#NULL!	1			Inseguridad y economia	insecurity and economy
R_1JQKseeCxZW9tj7	1	2	#NULL!	29	1	6	1		3	#NULL!	#NULL!	Delivery	Delivery	6	Estudiante nunca trabaje	Student			1800		No tiene ninguna compra ración	There is no comparison	8	Comunicación social mención publicidad y relaciones publicas		#NULL!	Avión	Airplane	2	2	Siempre que vine fue de vacaciones con toda la familia	Vacation with family	1	#NULL!	#NULL!	#NULL!			2	1	1			La inseguridad y ver que no tenía ningún futuro profesional allí	insecurity and seeing that I had no professional future there
R_2X0RKMVopbeBevu	1	2	#NULL!	32	1	1	1		4	#NULL!	#NULL!			1			Asesor de negocios	sales consultant			Igual	The same	8	International business		#NULL!	Avión	Airplane	2	3	Negocios	Business	3	1	#NULL!	#NULL!			1	#NULL!	1			Inseguridad	insecurity
R_1hW46SW04PCMqrv	1	2	#NULL!	31	1	6	1		4	#NULL!	#NULL!	Creativo	Creative work	1			Productor de radio	radio producer			Ha mejorado	It has improved	8	Comunicación social		#NULL!	Avion	Airplane	2	2	Negocio	Business	2	1	#NULL!	#NULL!			1	#NULL!	1			Oferta de empleo Situación económica del pais Inseguridad	job offer, economic sitauation of the country, insecurity
R_1LRHzzJGXMp0H7d	1	2	#NULL!	27	2	2	2		2	#NULL!	#NULL!	Limpieza	Cleaning	1			Asistente odontologico	odontologist assistant	1800$		Mejor que en Venezuela tengo mayor oportunidad de adquirir productos que no podía en Venezuela	Better than in Venezuela I have a greater opportunity to obtain products that I could not in Venezuela	6			#NULL!	Avion	Airplane	1	#NULL!			#NULL!	1	#NULL!	#NULL!			1	#NULL!	1			La inseguridad y el dinero no alcanzaba para nada	insecurity, and the money wasn't sufficient for anything
R_2cwnhYKf4xGGrq8	1	2	#NULL!	54	2	4	6	Estudio ingles	3	#NULL!	#NULL!			6	Auto empleo	Freelance			2500		Aqui es desmejorada, con restricciones para generar ingresos.	Here it is worse, with restrictions for income	9	Ingenieria industrial. Master mantenimiento. Diplomado gerencia de proyectos.		#NULL!	Avion	Airplane	2	2	Vacaciones.	Vacation	2	1	#NULL!	#NULL!			#NULL!	#NULL!	2	Si mejora vzla me retorno, pero si empeora iría a Mexico	If Venezuela improves I will go back but if it gets worse I will go to Mexico	Inseguridad, escasez alimentaria, irrespeto a derechos ciudadanos.	insecurity, food shortages, lack of respect for citizen's rights
R_2dGbxbiEhJIhg6u	1	2	#NULL!	33	1	1	3		1	3	#NULL!			1			Vendedor	sales	1000		Neutro	neutral	5			#NULL!	Avion	Airplane	2	4	Vacaciones	Vacation	8	1	#NULL!	#NULL!			1	#NULL!	1			Persecucion	persecution
R_2ZKSve80NrcKgCn	1	2	#NULL!	30	1	1	1		2	#NULL!	#NULL!	Food runner	Food runner	1			Ingeniero en informática	information engineer	6000		Es mejor a la situación económica que teníamos en venezuela	the economic situation we had in Venezuela was better	8	Ingeniería en informática		#NULL!	En avión	Airplane	2	2	Mis viajes previos a eeuu fueron exclusivamente de vacaciones	Vacation	2	1	#NULL!	#NULL!			1	#NULL!	2	New York	New York	Por la situación económica del país y la inseguridad	because of the coutry's economic situation and the insecurity
R_1eXythH1kth73xy	1	2	#NULL!	40	2	1	2		4	#NULL!	#NULL!	Restaurante	Restaurant	1			Editorial	editor	3300		Por lo menos nos da para cubrir nuestras necesidades básicas.	We have enough to cover our basic needs	9	Letras y Planificación, desarrollo y gestión de proyectos.		#NULL!	Por avión.	Airplane	2	4	Vacaciones y visitar familia.	Vacation and family	2	1	#NULL!	#NULL!			1	#NULL!	2	A otra ciudad fuera de Miami.	Another city outside of Miami	Persecución política, escacez de medicinas, inseguridad.	political persecution, lack of medicine, insecurity
R_3fDgfOcL96v6zkY	1	2	#NULL!	32	1	1	1		2	#NULL!	#NULL!	Construcción	Construction	1			Ingeniero Residente de proyectos para una contratista petrolera	engineer	2400		Mi situación financiera actualmente es muy limitada debido que soy el único que está trabajando, mi esposa no trabaja para cuidar a mis hijos. Me veo obligado más a trabajar duro para pagar renta, servicios, comida, aseo personal entre otras cosas. Los ingresos son muy justos para los gastos que tenemos. Buscando siempre la posibilidad que trabaje también mi esposa para tener más ingresos y no es…	My financial situation currently is very limited considering I am the only one working, my wife doesn't work to take care of the kids. I am more obligated to work hard to pay rent, services, food, amongst other things. The income is very just for the expenses that we have. Always looking for the possibility for my wife to also work so we can have mor eincome and we can be less tight with our expe…	8	Ingeniería Industrial		#NULL!	Avión	Airplane	2	4	Vacaciones y para ver a familiares	Vacation and family	1	1	#NULL!	#NULL!			2	1	1			Persecución política y amenazas de muerte.	political persecution, threats of death
R_3ebqGfDweJ2eD5n	1	2	#NULL!	31	2	1	3		3	3	#NULL!			3					1400		Esta mejorando	It is improving	6			#NULL!	Avión	Airplane	2	4	Vacaciones y ver a la familia	Vacation and family	4	1	#NULL!	#NULL!			1	#NULL!	1			Inseguridad, escasez de comida, calidad de vida	insecurity, food shortages, quality of life
R_soMhvFTaJwbxZmx	1	2	#NULL!	34	2	1	5		3	#NULL!	#NULL!			5					Mi esposo		Un estilo de vida diferente pero con mayor seguridad, y poder adquisitivo.	A different style of life but with more security here and more acquisitive power.	9	Contaduria publica		#NULL!	En avion	Airplane	2	4	Viaje por vacaciones	Vacation	1	1	#NULL!	#NULL!			1	#NULL!	1			La situacion del pais	country's situation
R_2YlUffFKJmDlelJ	1	2	#NULL!	32	1	1	1		2	#NULL!	#NULL!	Driver	Driver	3					2000		Pesima	Terrible	7			#NULL!	Avion	Airplane	2	4	Vacaciones familiares	Family vacation	2	1	#NULL!	#NULL!			2	0	1			Politicas y económicas	economic and political
R_1gkzqJVmS2Uv4u2	1	2	#NULL!	37	2	4	1		4	#NULL!	#NULL!	Ventas	Sales	1			Arquitecto	architect	3000		Alla ganaba proporcionalmente mas , y mi trabajo era acorde a mi educacion	I earned proportionally more there and worked in my field of study	8	Arquitectura		#NULL!	Avion	Airplane	2	3	Turismo,vacaciones	Tourism, vacation	3	1	#NULL!	#NULL!			1	#NULL!	1			Inseguridad, desabastecimiento alimenticio y medicinal	insecurity, shortages, shortages of food and medicine
R_3pfmC4ZcbXyI4KZ	1	2	#NULL!	36	2	2	1		3	#NULL!	#NULL!	uber	Uber	1			reposteria	pastry making	3000		aqui hay mayor calidad de vida	here there is better quality of life	6			#NULL!	avion	Airplane	1	#NULL!			#NULL!	1	#NULL!	#NULL!			1	#NULL!	1			la situacion economica social y politica	economic, social and political situation
R_2fjrOIhDlxHQUGn	1	2	#NULL!	34	1	2	1		3	#NULL!	#NULL!	construccion	Construction	1			Gerente	manager	1600		Mejorando, mayor estabilidad y seguridad	Improving, more stability and quality of life	8	Diseño y Artes visuiles		#NULL!	avion	Airplane	2	4	viajes vacacionales conocer parques y lugares	Vacation, to see parks and places	3	1	#NULL!	#NULL!			2	2	1			insegudad, persecusion politica, inflacion, desabastecimiento, carencia de centros de salud, problemas de crecimiento econocmico.	insecurity, shortages, shortages in health centers, problems of economic growth
R_1r87bO5wfOzTiJx	0	2	#NULL!	38	2	1	2		3	#NULL!	#NULL!			2			Administracion	administration	1.000		Buenisima	Very good	5			#NULL!	Poe avion	Airplane	2	4	Vacaciones	Vacation	1	1	#NULL!	#NULL!			1	#NULL!	1			Inseguridad, education y oportunidades	insecurity, education and opportunities
R_3qHCTcegXkhC0lO	1	2	#NULL!	31	2	1	3		4	8	#NULL!			1			Administrativo	administration	2400		Financieramente no está mal , podría estar mejor . En Venezuela no estaba mal , solo que la hipermegainflacion y la escasez incontrolable acababan cualquier ingreso	Financially it is not bad, it could be better. In Venezuela it was not bad but there was hypermegainflation and the uncontrollable shortages ended any income	8	Ingeniero en computación		#NULL!	Avion	Airplane	2	2	Vacaciones	Vacation	1	1	#NULL!	#NULL!			2	2	1			Inseguridad , insalubridad, escasez , inflación desatada.	insecurity, lack of health, shortages, uncontrolled inflation
R_1DP7cIKRk9KCG2Y	1	2	#NULL!	26	2	1	1		2	#NULL!	#NULL!	soy uno de los cocineros en un restaurant italiano	Cook at Italian restaurant	1			trabajaba con mi esposo en una empresa de aduanas en La Guaira	customs	2,200		Aqui estamos un poco mejor que alla, porque nos fuimos cuando el Seniat y la Guardia Nacional nos empezaron a trancar el trabajo y las entradas de dinero en nuestra empresa disminuyeron que ibamos a la quiebra.	Here we are doing a little better than there because we left when the Seniat and National Guard started to block our ability to work or get paid and my company was going into bankruptcy	6			#NULL!	En avion	Airplane	2	4	Veniamos de vacaciones, a comprar, a llevar al chamo a Disney	Vacation, shopping, take my son to Disney	1	1	#NULL!	#NULL!			1	#NULL!	1			Es imposible trabajar con un sistema que interviene todo, asfixia la empresa privada y la corrupcion es demasiada. Por mas que tratabamos de sacar nuestra empresa adelante, era imposible. El gobierno se mete en todo.	it is impossible to work with a system that intervenes in everything, suffocates private businesses and the corruption is immense. As mnuch as we tried to get our business to move forward it was impossible. The government gets involved in everything.
R_ahlzaqJQGZs0W3f	1	2	#NULL!	43	1	1	1		4	#NULL!	#NULL!			1			Comerciante	commercial	3500		Mejor...	Better…	5			#NULL!	Avion	Airplane	1	#NULL!			#NULL!	1	#NULL!	#NULL!			1	#NULL!	1			Inseguridad y escases De alimentos	insecurity and food shortages
R_2rMXdXJPAVdYiIo	1	2	#NULL!	33	1	1	3		3	6	#NULL!			1			Admistrador de empresa	Business administrator	1600		El sueldo no cubre las necesidades básicas ni de alimentación o para cubrir gastos de estudios	Our income does not cover basic necessities nor food nor study expenses	7			#NULL!	Viaje por avión	Airplane	1	#NULL!			#NULL!	1	#NULL!	#NULL!			1	#NULL!	1			Inseguridad, falta de alimentos, cansado del Gobierno actual, no tener oportunidad de surgir, no poder brindarle una buena calidad de educación a mi hijo,	insecurity, lack of food, sick of the current government, having no opportunity to succeed, not being able to give my son a good education,
R_3feZvmzQQCFmKre	1	2	#NULL!	34	1	1	1		3	#NULL!	#NULL!	Almacenista y conductor de Uber	storekeeper and Uber driver	1			Asesor en ventas	sales consultant	3800		En Venezuela no pagaba renta pero la situación es casi similar	In Venezuela I did not pay rent but the situation is similar	7			#NULL!	Avion	Airplane	2	4	Vacaciones	Vacation	2	1	#NULL!	#NULL!			1	#NULL!	1			Problemas políticos e inseguridad, futuro para mi hijo	political problems, insecurity, future for my son
R_33D2NtgwWvNydEC	1	2	#NULL!	30	2	2	2		2	#NULL!	#NULL!	Eventos	Events	1			Ejecutivo de ventas	sales executive	1000		Regular	Okay	6			#NULL!	Avión	Airplane	1	#NULL!			#NULL!	1	#NULL!	#NULL!			1	#NULL!	1			Seguridad y política	politics and security
R_1QcQAwoLhS5NBFu	1	2	#NULL!	31	2	1	1		4	#NULL!	#NULL!	Administrativo	Administrative	1			Administrativo	administration	24000		Diferente porque el dinero que ganas en Venezuela no puedes comprar los alimentos y necesidades básicas	Different because with the money you earn in Venezuela you cannot buy food or basic necessities	8	Administracion		#NULL!	Avión	Airplane	2	2	Vacaciones	Vacation	3	1	#NULL!	#NULL!			1	#NULL!	1			Situación política, económica, social	political situation, economy, social
R_eM2OVJiogQyEG9r	1	2	#NULL!	29	1	1	3		3	3	#NULL!			#NULL!					800		Aquí logro hacer compras, en mi país no.	Here I can make purchases, in my country I could not	7			#NULL!	Avión	Airplane	2	4	Vacaciones y planificar actual mudanza	Vacation and to plan the move	2	1	#NULL!	#NULL!			1	#NULL!	1			Inseguridad	insecurity
R_3EhbXEfJPEa9XV6	1	2	#NULL!	29	2	5	1		4	#NULL!	#NULL!	Mesera	Waitress	1			Secretaria	secretary	2300$		Mucho más estable aquí puedo costear todos mis gastos y darle mejor calidad de vida a mi hijo	Much more stable here I can afford my expenses and give my son a better quality of life	6			#NULL!	Avion	Airplane	1	#NULL!			#NULL!	1	#NULL!	#NULL!			1	#NULL!	1			La inseguridad y la inflación hacia que el dinero no me alcanzara para nada	insecurity and inflation made it so that money wasn't worth anything
R_3MiFCrRWCn2Mh7G	1	2	#NULL!	54	2	1	4		1	#NULL!	1			4					400		En Venezuela la capacidad adquisitiva ha caido un 100%, donde el presupuesto familiar a mermado a 100%, donde el Venezolano no tiene la capacidad de adquirir vivienda, ni de ahorro solamente tiene en haber o sueldo para algunas cosas basicas.	In Venezuela the acquisitive capacity has fallen 100%, where the Venezuelan does not have the capacity to acquire a home nor has the ability to buy basic things	9	Educacion		#NULL!	Por avon( aerolinea)	Airplane	2	4	Por razones de visitar a la familia y vacacionar.	Visit family and vacation	3	2	4	2	A ver a mi familia	To see family	1	#NULL!	2	Colombia	Colombia	Situacion Pais	situation, country
R_1F32OuFkmGBEoC8	1	2	#NULL!	34	1	2	1		1	#NULL!	#NULL!	Construcción	Construction	1			Ventas	sales	2000		Más o menos podría decir regular	More or less I could say okay	6			#NULL!	Avión	Airplane	1	#NULL!			#NULL!	1	#NULL!	#NULL!			2	1	1			Política	politics
R_1nSWCZU0ptHrLoO	1	2	#NULL!	45	2	1	1		1	#NULL!	#NULL!	En cocina	Kitchen	1			Supervisión de obra	show supervisor	1200		Estamos con económicamente bien	We are doing okay economically	7			#NULL!	Por avión	Airplane	2	4	Vacaciones	Vacation	1	1	#NULL!	#NULL!			1	#NULL!	1			Por la inseguridad que vivíamos, completamente amenazados por grupos del oficializamos	insecurity, threatened by official groups
R_1gq0awJOCK1gLDj	1	2	#NULL!	24	1	6	4		5	#NULL!	3			1			negocios	sales	1500		financieramente baja pero en mejor lugar	Financially low but in a good place	8	administracion		#NULL!	avion	Airplane	2	2	turismo	Tourism	3	2	4	20	familia	Family	1	#NULL!	2	miami	Miami	inseguridad, economia	insecurity, economy
R_1ImywCIY6X0Hu1j	1	2	#NULL!	39	2	1	5		2	#NULL!	#NULL!			1			Estilista	stylist	4800		Tenia un ingreso que mantenia mis gasto un poco limitado por la situacion de mi pais	I had an income that maintained my expenses a bit limited because of the situation in my country	6			#NULL!	En avion	Airplane	2	2	Viaje por vacaciones	Vacation	1	1	#NULL!	#NULL!			1	#NULL!	1			Por los problemas politicos, la inflacion, delicuencia secuestro, escaces y trabajo estaba de mal en peor	political problems, inflation, deliquency, kidnapping, shortages, work was terrible
R_1LNbmvfs4CRinQW	1	2	#NULL!	29	2	1	1		2	#NULL!	#NULL!	Mercadeo	commercial trade	1			Publicidad	publicity	2000		Un poco mejor	A little better	6			#NULL!	Avion	Airplane	2	4	Vacaciones	Vacation	2	2	4	30	Familia	Family	2	1	1			Inflación inseguridad	inflation, insecurity
R_2y7bU7xo48Xkp7g	1	2	#NULL!	23	2	1	1		3	#NULL!	#NULL!			1			Secretaria	secretary	2700		Es muy diferente ya que se trabaja más para lo que se gana	It is very different, you work more for what you earn	5			#NULL!	Avion	Airplane	1	#NULL!			#NULL!	1	#NULL!	#NULL!			1	#NULL!	1			Inseguridad y escasez	insecurity and shortages
R_r6xSHlHfWXSxEA1	0	2	#NULL!	31	1	1	3		#NULL!	#NULL!	#NULL!			3									#NULL!			#NULL!			#NULL!	#NULL!			#NULL!	#NULL!	#NULL!	#NULL!			#NULL!	#NULL!	#NULL!
R_7aIphL89v2oVmCd	0	2	#NULL!	28	1	6	3		4	#NULL!	#NULL!			1			gerente	manager	1200		catastrofica	Catastrophic	7			#NULL!	avion	Airplane	2	4	vacaciones familiares	Family vacation	3	1	#NULL!	#NULL!			1	#NULL!	2
R_SZfW7FePtUbgKnn	1	2	#NULL!	38	1	4	1		4	#NULL!	#NULL!	Pulir barcos	Sanding boats	1			Estudiante	student	2000		Mucho mas caro todo.	Everything is much more expensive	4			#NULL!	Viaje por avion	Airplane	2	4	Visita amistad	Visit friends	1	2	4	5	Familia	Family	1	#NULL!	2	California	California	La economia	economy
R_8BpQZwT1Ut36Zz3	1	2	#NULL!	30	2	1	1		5	#NULL!	#NULL!	Vendo cajas al mayor	box sales	1			Estudiante	student	2300		Mal	Bad	1			#NULL!	Viaje por avion	Airplane	2	4	Familia	Family	1	2	1	2	Mi papa	My dad	1	#NULL!	1			Inseguridas	insecurity
R_1JLXjaLkNBr5FtH	1	2	#NULL!	32	2	1	3		4	11	#NULL!			1			Dueña de empresa	business owner	2500		Vivimos justos para pagar	We live tightly to pay	9	Administración		#NULL!	Avión	Airplane	2	2	Vacaciones	Vacation	1	1	#NULL!	#NULL!			1	#NULL!	1			Persecucion, inseguridad	persecution, insecurity
R_1k23mW65eoCxk6P	0	2	#NULL!	30	1	1	1		3	#NULL!	#NULL!	Construcción	Construction	1			Transporte privado	private transportation	3000		Mejor	Better	7			#NULL!	Avion	Airplane	2	4	Vacaciones	Vacation	2	1	#NULL!	#NULL!			1	#NULL!	2			Persecución politica	political persecution
R_ZjG3nn1wPYelOkV	1	2	#NULL!	38	2	1	1		1	#NULL!	#NULL!	trabajo domestico	Domestic work	1			administrativo	administration	2600		La situación financiera ahora nos permite acceder a otros bienes y servicios que lamentablemente en Venezuela hace un tiempo atras no podíamos.	The financial situation now allows us to obtain other good things and services that unfortunately in Venezuela for a long time we could not	8	Administración y mercadeo		#NULL!	por Avion	Airplane	1	#NULL!			#NULL!	1	#NULL!	#NULL!			1	#NULL!	1			inseguridad. escases de alimentos y medicamentos, inflación, políticas, situación hospitalaria, descomposición social.	insecurity, shortages of food and medicine, inflation, politics, hospitals situation, social decomposition
R_1CeG5hjjgirUuHZ	1	2	#NULL!	33	1	6	1		4	#NULL!	#NULL!			1			Camarografo	cameraman			Mejorado un poco	Improving a little	5			#NULL!	Avión	Airplane	2	2	Familiares de vacaciones	Family vacation	3	1	#NULL!	#NULL!			1	#NULL!	1			Inseguridad e inestabilidad	insecurity and instability
R_UtDkUjadx8JF4Fb	1	2	#NULL!	37	1	1	1		2	#NULL!	#NULL!	Obrero	Construction	1			Inspector Analista de Aseguramiento de Calidad	analyst	2600$		En EEUU se gana menos en relacion que aqui en EEUU ganamos sueldo minimo y en Venezuela tenia un sueldo muy superior al minimo, sin embargo en EEUU puedes cubrir nesecidades basicas con este sueldo y en Venezuela no	In US we earn less in relation to Venezuela, in US we earn minimum wage and in Venezuela I had an income much higher, even so in the US you can afford basic necessities with this salary and in Venezuela you cannot	6			#NULL!	Avion	Airplane	2	4	Viajamos por vacaciones y para conoser un poco de la cultura y estilo de vida en EEUU	Vacation and to learn the culture and customs of the US	1	1	#NULL!	#NULL!			1	#NULL!	1			Por la inseguridad personal - familiar Escazes Crisis politica	personal and familial security, shortages, political crisis
R_1gMfwoQramrg78l	1	2	#NULL!	32	2	2	1		4	#NULL!	#NULL!			1			Recursos humanos	human services	3220		Tenía una buena vida en venezuela era gerente de un departamento de recursos humanos, manejaba 200 personas y ahora solo trabajo en una oficina de 5 personas como asistente contable	I had a good life in Venezuela, I was the manager of a department of human services, I managed 200 people and now I work in an office with 5 people as an assistant	8	Administracion		#NULL!	Avion	Airplane	1	#NULL!			#NULL!	2	4	7	Mi familia vive allá	My family lives there	1	#NULL!	2	Houston	Houston	Familia y seguridad	family and security
R_2sU8kpSAda17Tsd	1	2	#NULL!	47	2	2	5		2	#NULL!	#NULL!			1			Manager de una relojeria	watch store manager	$4000		Totalmente diferente	totally different	5			#NULL!	Avion	Airplane	2	4	Vacaciones	Vacation	2	2	4	30	Ver a mi familia	To see family	1	#NULL!	1			Inseguridad	insecurity
R_b8IAxEcATm024OR	1	2	#NULL!	35	2	1	2		2	#NULL!	#NULL!	Realtor	Realtor	2							Estudiante	student	6			#NULL!	Avión	Airplane	2	4	Familia	Family	2	1	#NULL!	#NULL!			1	#NULL!	1			Inseguridad	insecurity
R_27IR47aGEOGIATH	0	2	#NULL!	37	2	1	3		2	5	#NULL!			1			Enfermera	nurse	1700		Es mejor ya que podemos contamos con alimentos que es algo vital para la vida	It is better now that we can count on food which is vital for life	8	Enfermeria		#NULL!	Avión	Airplane	2	4	Vacaciones	Vacation	1	1	#NULL!	#NULL!			1	#NULL!	1			Por problemas políticos	political problems
R_NXQdwmSJlacRtpT	1	2	#NULL!	43	2	1	2		4	#NULL!	#NULL!	Realtor	Realtor	2			Administradora	administration	3000		Mi situación actual es mucho mejor aqui que en Venezuela	My current situation is much better here than in Venezuela	9	Administration de empresas		#NULL!	En avión	Airplane	2	2	Vacaciones, a visitar familia	Vacation, visit family.	2	2	4	10	Visitar a mi familia	Visit family	1	#NULL!	1			Situación política del pais	country's political situation
R_2wQU578wdiXpMjd	0	2	#NULL!	32	1	1	1		3	#NULL!	#NULL!	Driver	Driver	1			Empresario	business owner	2000		Un poco mejor	A little better	7			#NULL!	Avion	Airplane	2	4	Vacaciones	Vacation	2	1	#NULL!	#NULL!			1	#NULL!	1			Política,	politics
R_3KqkRX9ulWNOBZz	1	2	#NULL!	37	2	1	1		1	#NULL!	#NULL!	Limpieza	Cleaning	1			Analista integral de seguros horizonte	analyst	800		Bien dificil	Very difficult	6			#NULL!	En avión	Airplane	2	4	Por paseo	Travel	1	1	#NULL!	#NULL!			1	#NULL!	1			La situación del país	country's situation
R_3POisOXgwDVZCPO	1	2	#NULL!	30	1	1	1		4	#NULL!	#NULL!	Analista	Analyst	1			Vendedor	sales	3200		Es mejor	It is better	6			#NULL!	Avion	Airplane	2	4	Turismo	Tourism	1	1	#NULL!	#NULL!			2	1	1			La inseguridad	insecurity
R_OHa3iira0EFkpkB	1	2	#NULL!	44	2	1	3		4	5	#NULL!			6	Dueño de fábrica	Factory owner			No tengo		Ahora mala en venezuela era excelente	Now bad, in Venezuela it was excellent	6			#NULL!	Avión	Airplane	2	2	De vacaciones , compras y visitas familiares	Vacation and shopping and visit family	2	1	#NULL!	#NULL!			1	#NULL!	1			Fui acosada y perseguida políticamente por estar en contra del Régimen	I was harrassed and chased politically for being in opposition to the regime
R_ehC4X5H6rRjlWbn	1	2	#NULL!	32	2	1	1		#NULL!	#NULL!	#NULL!	mantenimiento	Maintenance	1									#NULL!			#NULL!			#NULL!	#NULL!			#NULL!	#NULL!	#NULL!	#NULL!			#NULL!	#NULL!	#NULL!
R_1f9OhHA3zL25k8a	1	2	#NULL!	34	1	2	3		4	10	#NULL!			3					1000		Critica	Critical	9	Contabilidad		#NULL!	Avion	Airplane	2	2	Vacaciones	Vacation	2	1	#NULL!	#NULL!			1	#NULL!	1			Inseguridad, desempleo	insecurity, unemployment
R_XozG3VAR2tqdCxz	1	2	#NULL!	42	2	1	1		3	#NULL!	#NULL!	Cashier	Cashier	1			Ingeniero sistemas	systems engineer	3000		La situación es escaza poco dinero en Venezuela nuestra situación tenías dinero pero no había alimentos para comprar y bienes y servicios tampoco	There were shortages in Venezuela, little money, in our situation we had money but there was no food to buy or services	8	Ingeniero sistemas		#NULL!	Avion	Airplane	2	2	Vacaciones	Vacation	1	1	#NULL!	#NULL!			1	#NULL!	1			Por el comunismo implantado dictadura mala calidad de vida	communism, dictatorhip, poor quality of life
R_sNMsWN9oMsN5NFT	1	2	#NULL!	40	2	1	3		1	3	#NULL!			5					1300		Aqui uno puede conseguir los articulos de primer a necesidades y sin cola	Here one can find basic necessities and without waiting lines	5			#NULL!	Avion	Airplane	2	4	Vacaciones	Vacation	1	1	#NULL!	#NULL!			1	#NULL!	3			Por que en mi pais esta en una dictadura no hay seguridad no hay medicamentes Cadavid dia esta Peor la situacion	my country is a dictatorship there Is no security, no medicines, each day the situation is worse
R_1LcWnpPyXWvZZ59	1	2	#NULL!	36	1	1	2		3	#NULL!	#NULL!	part time	Part time	2			ventas y distribucion	sales and distribution	1200		mucho mejor	Much better	6			#NULL!	por avion	Airplane	2	2	trabajo y vacaciones	Vacation and work	1	1	#NULL!	#NULL!			1	#NULL!	1			inseguridad	insecurity
R_bg5z1f0P4xpOEdH	1	2	#NULL!	42	2	1	6	Esperando permiso	2	#NULL!	#NULL!			1			Disenador grafico	graphic designer	0		Estamos gastando los ahorros por no poster trabajar.	We are spending our savings because we cannot work	6			#NULL!	Avion	Airplane	1	#NULL!			#NULL!	1	#NULL!	#NULL!			1	#NULL!	1			La escaces y la Ia inseguridad	shortages and insecurity
R_2cqO7NFnWENZ3P3	1	2	#NULL!	23	1	1	1		2	#NULL!	#NULL!	Full time	Full time	1			Asistente de ventas	sales assistant	2300$		Mucho mejor	Much better	7			#NULL!	Avion	Airplane	2	4	Vacaciones	Vacation	1	1	#NULL!	#NULL!			1	#NULL!	1			La insegurifad	insecurity
R_56H4vxbpg5CEnRv	1	2	#NULL!	39	2	1	3		2	1	#NULL!			1			Ingeniero	engineer			Mejor	Better	8	Ingenieria		#NULL!	avion	Airplane	1	#NULL!			#NULL!	1	#NULL!	#NULL!			1	#NULL!	1			calidad de vida, situacion economica	quality of life, economic situation
R_DwcZg2EVtVI8pEt	1	2	#NULL!	44	2	1	3		2	10	#NULL!			1			orfebre	goldsmith	400		En Venezuela tenia estabilidad economica, y lo necesario para vivir	In Venezuela I had economic stability and what was necessary to live	10	leyes		#NULL!	avion	Airplane	2	3	vacaciones	Vacation	8	1	#NULL!	#NULL!			1	#NULL!	3	Illinois	Illinois	la persecusion politica	political persecution
R_3HMohuEZwzOclsh	1	2	#NULL!	32	2	5	2		5	#NULL!	#NULL!	Mantenimiento	Maintenance	1			Ventas	sales	1600		Estaba muy fuerte la vida en Venezuela	Life in Venezuela was very hard	8	Comercio exterior		#NULL!	Avion	Airplane	2	4	Vacacion	Vacation	1	1	#NULL!	#NULL!			1	#NULL!	1			La pobreza e inseguridad	poverty and insecurity
R_22LzJ6Y6GgPqZ3A	1	2	#NULL!	23	2	1	5		2	#NULL!	#NULL!			5					1600		Mejor calidad de vida	Better quality of life	7			#NULL!	Avion	Airplane	1	#NULL!			#NULL!	1	#NULL!	#NULL!			1	#NULL!	1			La inseguridad y escasez	insecurity and shortages
R_3nux9QtVLdmcWNH	1	2	#NULL!	40	2	4	2		3	#NULL!	#NULL!	Limpieza	Cleaning	2			Comerciante	commercial	1500		Mejor tengo mayor independencia económica que la que tenía en Venezuela	Better, I have more economic independence than I did in Venezuela	8	docente		#NULL!	Avion	Airplane	2	4	Vacaciónes	Vacation	1	1	#NULL!	#NULL!			1	#NULL!	1			La falta de insumos y la inseguridad nos estaba matando	shortages and insecurity was killing us
R_2BhV7Fkrrhsl4DW	1	2	#NULL!	50	2	4	5		1	#NULL!	#NULL!			5					2500		Mejor mayores posibilidades adquisitivas	Better acquisitive possibilities	8	Educación		#NULL!	Avion	Airplane	2	4	Vacaciones	Vacation	1	1	#NULL!	#NULL!			1	#NULL!	1			La escasez la inseguridad la falta de medicamentos	shortages, insecurity, lack of medicine
R_3CJizFUqyTPPd2t	1	2	#NULL!	34	1	1	1		3	#NULL!	#NULL!	Tienda	Store	1			Técnico en tlf celulares	phone technician	3600		Mejor aquí puedo comprar todo lo que quiera	Better here I can buy what I want	7			#NULL!	Avion	Airplane	1	#NULL!			#NULL!	1	#NULL!	#NULL!			1	#NULL!	1			La inseguridad y la inflación	insecurity and inflation
R_2eUw7KBvWH1PXbB	1	2	#NULL!	30	2	1	1		4	#NULL!	#NULL!	At&t	AT&T	1			Trabajaba en un banco	bank	3000$		Mejor de aquí puedo ayudar más a mi familia que está en Venezuela	Better here I can help more family that is in Venezuela	7			#NULL!	Avion	Airplane	1	#NULL!			#NULL!	1	#NULL!	#NULL!			1	#NULL!	1			La inseguridad y la inestabilidad económica	insecurity and economic instability
R_10IA2UjcOE8uHp1	1	2	#NULL!	35	1	1	1		4	#NULL!	#NULL!	Handyman	Handyman	1			Ingeniero Electricista	electric engineer	2800$		Excelente económicamente estables, en Venezuela el salario estaba desfasado con respecto a la canasta alimentaria y a los costos de la vida en general.	Excellent, economically stable, in Venezuela the salary is not in line with the cost of food and life in general	8	Ingeniería eléctrica		#NULL!	Avión vuelo comercial	Airplane, commercial flight	2	4	Vacaciones, visitamos los parques en Orlando (Disney)	Vacation, we visited the parks in Orlando (Disney)	2	1	#NULL!	#NULL!			1	#NULL!	1			Persecución política simplemente por pensar distinto.	political persecution simply for thinking differently
R_Xh302csavncBbfb	1	#NULL!	2	39	2	6	2		#NULL!	#NULL!	#NULL!	Estoy empleada en casas, limpieza, lavado y planchado	Housekeeping	1			Administraba un Panadería	bakery administrator		640000	LA diferencia a allá aquí es el sueldo, el valor es casi igual pero el sueldo allá es muy bajo, hay opciones laborales y le alcanza a uno el dinero	The difference is the salary, the value is almost the same but the salary there is very low, there are job options and you can afford things	5			#NULL!	Autobús	Bus	2	1	Para ver si era mejor venir y ubicar un sitio de vivienda.	To see if it was better to come here and find a place to live	2	1	#NULL!	#NULL!			1	#NULL!	1			Situación económica del País	country's economic situation
R_3imrV0S5H8OSeFL	1	#NULL!	2	39	2	6	1		#NULL!	#NULL!	#NULL!	Arreglo casas, hago la limpieza, planchado y lavado	Housekeeping	1			Administraba una panadería	bakery administrator		650.000	El ingreso es casi el mismo, pero aquí nos alcanza para mucho más, víveres y para vivienda, allí toso es mucho más caro y el dinero no rinde	The income is almost the same, but here we can afford much more, there everything is more expensive and you cannot afford anything	4			#NULL!	Autobús	Bus	2	1	Para mirar si era mejor la situación aquí y planear el viaje, ver si habían opciones laborales	To see if the situation was better here and to plan my trip and see if there were job opportunities	1	1	#NULL!	#NULL!			1	#NULL!	1			La situación económica del país, la seguridad	country's economic situation, security
R_2wAF03lNXm0l9XG	1	#NULL!	2	28	2	6	3		#NULL!	2	#NULL!			1			Cajera de automercado	cashier		500000	En Colombia ha mejorado mucho la situación de mi familia, pues en una semana mando lo que ganaba allá mensualmente.	In Colombia the situation has improved a lot, in one week I send what I earned there in one month	6			#NULL!	En Autobus tres días viajando	Bus	1	#NULL!			#NULL!	1	#NULL!	#NULL!			1	#NULL!	2	Ecuador	Ecuador	EStabilidad económica: Tengo una amiga allá y me dice que allá se gana mejor por que es en dolares Mi hijos y poder darles algo mejor	economic stability, I have a friend there and she tells me she earns more because it is in dollars, my children and being able to give them something better
R_56VDgjXdQcJn8pb	1	#NULL!	2	35	1	1	3		#NULL!	3	#NULL!			1			Informático, soporte técnico	technical support		1700000	Actualmente sólo trabaja mi esposa, aunque es justo alcanza para más, allá trabajábamos los dos pero no nos alcanzaba para los gastos por que contínuamente aumentaban los precios	Currently only my wife works, even though it is tight we have enough for more, there we both worked but we did not have enough because the prices kept going up	6			#NULL!	Avión	Airplane	1	#NULL!			#NULL!	1	#NULL!	#NULL!			1	#NULL!	2	Norteamérica o España dependiendo de la economía, o Canadá allá tenemos familias	North America or Spain	La inseguridad para nuestra hija, la escasez de alimentos, era difícil andar en la calle, vivíamos cerca de donde se daban los conflictos	insecurity for our daughter, food shortages, it was hard to be on the street, we lived close to where the conflicts were
R_xaAgOTWl7A8q0IV	1	#NULL!	2	40	2	6	3		#NULL!	5	#NULL!			2			Mesera en restaurantes	waitress		400.000	Aquí ha sido un poco más difícil por que no he podido conseguir empleo en venezuela tenía casa propia era más fácil	Here it has been a little harder because I have no been able to find a job, in Venezuela I had my own house, it was easier	5			#NULL!	Autobús	Bus	2	3	Eran viajes por la venta de mercancía, productos para el cabello	They were trips to sell merchandise, hair products	1	2	1	5	Por una emergencia por la posesión de mi casa y problemas con los arrendatarios	For an emergency for the posession of my home and problems with renters	2	1	2	Estados Unidos		Primero por lo que vi opciones laborales aquí por el comercio, por la situación económica y estabilidad de mis hijos por que soy madre soltera y además ayudo a mis padres que están enfermos, por que conseguí pareja aquí en Bogotá.	because of the options for work because of the commerce, because of the economic situation and the stability of my children because I am a single mother and I also help my parents who are sick because I found a pair here in Bogota
R_2wgKG9TZ9TpzTu9	1	#NULL!	2	24	2	1	3		#NULL!	3	#NULL!			2			INDEPENDIENTE - COMERCIANTE	commercial		600.000	Aquí es mejor, por que aquí hay alimentos y facilidad de adquirirlos sobre todo con un hijo de un año	Here it is better because here there is food and it is easy to acquire them, especially with a one year old son	4			#NULL!	Viajé en Flota (tierra).	Bus	2	2	Visitaba a mi familia que vive en el Huila...pero luego todos nos fuimos para Venezuela.	I visited family that lives in the Huila, but later we all went to Venezuela	4	1	#NULL!	#NULL!			2	2	1			Por que no encontraba alimentación para mi familia y especialmente mi hijo. No hay transporte La situación con maduro es complicada por que se contradice y no nos ayuda Lo que uno hacía no eran suficientes para los gastos básicos	because you couldn't find food for my family and especially my son. There is no transportation. The situation with Maduro is complicated because he contradicts himself and doesn't help us
R_r7lJsl1z21jv2G5	1	#NULL!	2	46	2	1	5		#NULL!	#NULL!	#NULL!			5						1200000	Aquí en Colombia es mejor, por que no ha tanta inflación , el dinero rinde más, el valor del pesos es mejor, mi esposo ha tenido mayor facilidad para conseguir trabajo. s	Here in Colombia it is better because there is not as much inflation, you can afford more, the value of the peso is better, my husband has had an easier time finding a job	4			#NULL!	Autobús hasta San Antonio y después Cruzando la frontera a pie	Bus until San Antonio and then crossed the border by foot	2	2	Fueron por estudios, estudié en Fusa, después para organizar nuestra estadía aquí	To study, I studied at Fusa, later to organize our stay here	9	1	#NULL!	#NULL!			#NULL!	#NULL!	1			Al estabilidad de nuestros hijos, por la seguridad social y por tener una mejor estabilidad laboral y sobrevivir	stability of our children, because of social security and to have better job stability and to survive
R_1onxD7xScJVDedV	1	#NULL!	2	36	2	1	3		#NULL!	4	#NULL!			2			Secretaria administrativa	administrative secretary		50.000	Allá no estaba tan mal tampoco. Yo tenía dinero pero no tenía que comprar. Aquí es difícil arrancar de ceros, todo me lo han reglado o lo he conseguido en un basurero. La guardia venezolana no nos deja sacar nada.	There it was not so bad either. I had money but there was nothing to buy. Here it is difficult to start from zero, everything has either been gifted to me or I found it in the trash. The Venezuelan guard doesn't let us take anything with us.	7			#NULL!	Salí de maracay hasta San Antonio y ahí crucé a pie a Cúcuta y de ahí Autobus hasta Bogotá	I left Maracay to San Antonio and there I crossed by foot to Cucuta and from there I took a bus to Bogota	1	#NULL!			#NULL!	1	#NULL!	#NULL!			1	#NULL!	1			Inseguridad, me intentaron robar varias veces el carro La falta de alimentos El futuro de mis dos hijas	insecurity, they tried to rob my car multiple times, lack of food, the future of my two daughters
R_OIstIKJYkRfqzWV	0	#NULL!	2	50	1	1	3		#NULL!	3	#NULL!			2			Docente es un instituto privado, ganadería y trabajo de mantenimiento, electricidad, construcción	teacher		0	Aquí hay más oportunidades, es más accesible, el sueldo alcanza más el dinero, para sostenimiento de más personas	Here there are more opportunities, it is more accessible, the salary goes a longer way to sustain more people	6			#NULL!	autobús hasta la frontera y después a pie	Bus to the border and then I crossed by foot	2	3	para estudiar en un instituto bíblico y después por trabajo tenía unas reuniones	To study in a bible institute and later for work I had reunions	9	1	#NULL!	#NULL!			1	#NULL!	2	a Estados UNidos	USA	Por el futuro de mis hijos, el estudio por que la educación era peor cerraban las universidades, amenazaban con que se debía prestar el servicio militar obligatorio, la seguridad social y física.	because of the future of my children, studies because the education was worse, they closed the universities, they threatened with making military service obligatory, social and physical security
R_2dsQttcIFtdP0Q9	1	#NULL!	2	29	1	6	1		#NULL!	#NULL!	#NULL!	Desarrollador de sotfware	Software developer	1			Coordinador de medios digitales	Digital media coordinator		4200000	Es mejor aquí por que hay un mayor poder adquisitivo.	It is better here because there is greater acquisitive power	8	Ingeniería de sistemas		#NULL!	Avión	Airplane	2	1	Por vacaciones y para ver a la mamá de mi hijo	For vacation and to see my son's mother	2	2	1	3	fui a la boda de un amigo, a la boda de mi hermana, y aun cumpleaños, eventos sociales	I went to a friends wedding, my sister's wedding, to a birthday, social events	1	#NULL!	2	A Buenos Aires Argentina	Buenos Aires, Argentina	Por la educación de mi hijo creía que los cambios educativos no eran buenos, por que la mamá el niño quería venir a vivir a Colombia, buscar un mejor sueldo	for my son's education I thought the changes in education weren't good, because my son's mother wanted to live in Colombia, look for a better income
R_ZKVk4PwoWbAwDT3	1	#NULL!	2	35	1	1	3		#NULL!	2	#NULL!			1			Dueño de un taller mecanico	owner		3.000.000	Allá yo tenía dinero pero no tenía que comprar y aquí es al contrario: hay que comprar pero no hay mucho dinero.	There I had money but there was nothing to buy and here it is the opposite, there are things to buy but I don’t have much money	8	Ingeniero mecánico con dos especializaciones en soldadura marina e hidráulica. Técnico automotriz y técnico electricista (Italia)		#NULL!	Pasé frontera caminando y tomé vía terrestre hasta Bogotá.	I crossed the border by foot and then I went by land to Bogota	1	#NULL!			#NULL!	1	#NULL!	#NULL!			1	#NULL!	1			Inseguridad Desabastecimiento, hay dinero pero no que comprar La salud, no hay medicina	insecurity, shortages, there is money but nothing to buy, health, no medicine
R_1gbxgf2ztl38jck	1	#NULL!	2	31	1	2	1		#NULL!	#NULL!	#NULL!	Domicilios en supermercado	Supermarket worker	1			Maestro de panaderia	Bakery teacher		$900.000	ES mucho mejor aquí, por que hay y alcanza. El sueldo semanal me alcanzaba para comprar dos kilos de arroz.Para mi hija no podía comprar.	It is much better here, because there are things and we have enough money. My weekly salary was enough to buy 2 Kilos of rice. For my daughter I could not buy.	6			#NULL!	Me vine desde Maracaibo hasta Maicao por tierra legalmente. Llegué primero a Barranquilla y luego me vine para Bogotá.	I went from Maracaibo to Maico legally by land. I first arrived in Baranquilla and then I came to Bogota.	1	#NULL!			#NULL!	1	#NULL!	#NULL!			1	#NULL!	1			Por la situación económica. No se puede. Con ese presidente todo es muy complicado, no merece gobernar Venezuela.	economic situation, you cannot, with this president everything is very complicated, he doesn't deserve to govern Venezuela
R_3gS00do3x6MeswA	0	#NULL!	2	26	2	2	3		#NULL!	3	#NULL!			1			Trabajaba en un banco como cajera	Cashier at a bank		400000	Aquí es mejor por que con un día de trabajo podemos sobrevivir, en Venezuela con un trabajo fijo no alcazaba, nos alcanza para más cosas pero tenemos comida.	Here it is better because with one day of work we can survive, in Venezuela with a steady job it was not enough, we have enough money here for things but we have food	5			#NULL!	Cruce la frontera a pie desde San Cristobal y después autobus	I crossed the border by foot from San Cristobal and then I took the bus	1	#NULL!			#NULL!	1	#NULL!	#NULL!			1	#NULL!	1			Delincuencia, escasez de alimentos, falta de oportunidades para los jóvenes y los niños	deliquency, shortages of food, lack of opportunities for young people and kids
R_1q4LHGXKAzkqn58	1	#NULL!	2	27	2	1	3		#NULL!	2	#NULL!			1			Enfermera	nurse		900.000	Aquí hemos estado más estables. Entre mi esposo y yo recibíamos 3 y 4 salarios mínimos ya hacíamos trabajos extras pero ni con eso alcanzaba.	Here we have been more stable. Between my husband and I we received 3 and 4 minimum salaries. We worked extra jobs but even with that it was not enough.	8	Enfermería- Especialidad en cuidados intensivos pediátricos y neonatales		#NULL!	En avión desde Caracas	Airplane from Caracas	1	#NULL!			#NULL!	1	#NULL!	#NULL!			1	#NULL!	1			Principalmente la inseguridad Situación económica	insecurity primarily, economic situation
R_2QMXMaGHxzebHwB	1	#NULL!	2	26	1	2	3		#NULL!	4	#NULL!			1			TRABAJABA PARA EL GOBIERNO	government worker		200000	Aquí por lo menos comemos con lo poquito que ganamos	Here at least we can eat with what little we earn.	6			#NULL!	en avión	Airplane	1	#NULL!			#NULL!	1	#NULL!	#NULL!			1	#NULL!	1			Mejoras económicas , familiares, calidad de vida , un mejor futuro para la familia	better economics, family, quality of life, a better future for the family
R_3D2cEJzJCpsw96U	1	#NULL!	2	24	2	2	1		#NULL!	#NULL!	#NULL!	Cajera de Apple	Cashier at Apple	2			En Mapfre Seguros era analista de cartera	Analyst		900000	Por el problema económico de Venezuela aquí es mejor sin embargo aquí nos alcanza para lo básico alimentación, servicios y arriendo.	Because of the economic problem in Venezuela it is better here, here it have enough for basic food, services and rent	5			#NULL!	Cruce la frontera y tomé un autobus	I crossed the border and then I took a bus	1	#NULL!			#NULL!	1	#NULL!	#NULL!			1	#NULL!	1			un mejor bienestar para mi hija y la inseguridad, quería brindarle una mejor calidad de vida, allá no se veía futuro	a better wellbeing for my daughter, insecurity, I wanted to give her a better quality of life, there there was no future
R_1DC1EE0P9t7w0eG	1	#NULL!	2	24	2	2	#NULL!		#NULL!	#NULL!	#NULL!			1			Docente de informática y enfermera	nurse		737000	A pesar de que trabajaba el dinero no alcanzaba en absoluto, contaba con el apoyo del hermano.	Even though I worked, the money was not enough, I counted on support from my brother.	6			#NULL!	Avión	Airplane	2	1	Por vacaciones	Vacation	10	1	#NULL!	#NULL!			1	#NULL!	1			Inseguridad, escasez, y el gobierno.	insecurity, shortages and government
R_cuyElSlSwyPMLpn	1	#NULL!	2	24	2	1	3		#NULL!	3	#NULL!			1			Atención al cliente	client services		800000	Medio estable, es decir en Bogotá es un poco más estable	More or less stable, in Bogota it is more stable.	6			#NULL!	carretera, de maracaibo a maicao carro y de Maicao a bogotá bus	highway, from Maracaibo to Maicao by car, and from Maicao to Bogota by bus	1	#NULL!			#NULL!	2	1	15	A visitar a su familia, especialmente a su mamá	To visit family, especially the mother	1	#NULL!	1			La situación económica,el bienestar de mi familia. Cuando se vino no habían las dificultades actuales de venezuela pero igual habían muchos problemas económicos,	economic situation, family's wellbeing. When they came there were not the currently difficulties in Venezuela but even so there were many economic problems
R_3HG5t9digWHnNMa	1	#NULL!	2	22	2	6	2		#NULL!	#NULL!	#NULL!	Trabajo en casas haciendo aseo	Housekeeping	1			en hotelería y turismo atendía líneas telefónicas	phone attendant at travel agency		600000	En Venezuela era mejor por que allà teníamos casa y un trabajo fijo pero aquí cuesta mucho conseguir trabajo, se trabaja para pagar arriendo y comida	In Venezuela it was better because there we had a house and a steady job but here it is very hard to find a job, you work to pay for food and rent	5			#NULL!	En autobús	Bus	2	1	Estuve en Barranquilla por un Carnaval de vacaciones	I was in Barranquilla for Carnaval for vacation	1	1	#NULL!	#NULL!			1	#NULL!	1			Por que en ese tiempo la situación económica ya era difícil, también era difícil la situación pública, tenía una casa del gobierno y no nos dejaban tranquilos	because at that time the economic situation was difficult, the public situation was also difficult, I had a government owned house and they wouldn't leave us alone
R_2SAKnjaeNdkT2Zf	1	#NULL!	2	29	1	2	6	Está de vendedor, trabajando ocasionalmente pero se encuentra buscando trabajo.	#NULL!	#NULL!	#NULL!			1			Coordinador Nacional de salud	national health coordinator		950000	Financiera actualmente es dura, pero aquí alcanza y por lo menos la comida no falta. Sin embargo en el estatus es diferente, sin embargo lo más importante es la alimentación.	Financially, currently it is hard, but here at least we have enough and there is no shortage of food. Even so the status is different, even so the most important thing is being able to eat.	6			#NULL!	Por carro, de manera terrestre	By car	1	#NULL!			#NULL!	1	#NULL!	#NULL!			1	#NULL!	1			La principal razón, por que para cualquier familia cuando la comida empieza a faltar y mi crecimiento profesional no va de la mano a la realidad que estoy viviendo, entonces decides irte. Buscar otra forma de crecer, somos muchos luchadores y necesitábamos otro tipo de vida, bajo las circunstancias actuales del país no era posible progresar.	the main reason because for any family when there isn't enough food and my professional growth, so you decide to leave. Looking for another way to grow, we are fighters and we needed another way of life, with the current state of the country it was not possible to progress.
R_31hFqpVLuy4xiDO	1	#NULL!	2	32	1	1	1		#NULL!	#NULL!	#NULL!	Vendedor de gafas	Glasses sales	1			Contador en oficinas petroleras	accountant		1600000	En ingresos era mejor allá pero en Calidad de vida es mucho mejor aquí, allá no se podían comprar cosas así tuviéramos dinero. Se ganaba en dólares pero el dinero no alcanza para nada ni para comprar un desodorante.	The income was better there but quality of life is much better here. There we could not buy things even if we had money. We earned in dollars but the money was not enough to buy a deodorant.	8	Contabilidad		#NULL!	Cruce la frontera y autobús	I crossed the border by bus	2	3	A Cucúta por que el cambio hacía que los productos fueran más barato y vivía cerca a la frontera. También por vacaciones	In Cucuta because the exchange for products was cheaper and I lived closer to the border. And for vacation.	2	1	#NULL!	#NULL!			1	#NULL!	1			Seguridad Escasez	security, shortages
R_2wvJYHty6rkYnlr	1	#NULL!	2	59	2	1	5		#NULL!	#NULL!	#NULL!			2			Tenía un negocio y vendía comidas rápidas y dulces	store owner		500000	Antes era mejor en Venezuela había una buena vida pero la economía cambió mucho allá, es mejor aquí actualmente por que por le menos lavando carros se consigue dinero.	Before it was better in Venezuela, there was a good life, but the economy changed a lot there, it is better here now because at least washing cars you can find money	4			#NULL!	Cruzamos por la trocha y llegamos a Bogotá en bus	We crossed by the shortcut and arrived in Bogota by bus	2	2	Viajaba a visitar a mis padrinos	I traveled to visit my godparents.	2	2	1	90	Fui por que tengo casa allá a dejarla con un hijo y después se arrendó	I went because I have a house there, to leave it with my son and then it got rented	1	#NULL!	2	Europa o Estados Unidos por mis hijos ellos quieren salir de aquí	Europe or USA because of my children that want to leave here	Por que ya no se encontraba comida ni empleo, mi familia es de 6 y viviendo juntos no nos alcanzaba para nada	because you can't find food or employment and there are 6 of us in my family and living together we didn't have anything for anything
R_Zn6HGUvXlgTvL5D	1	#NULL!	2	50	1	1	3		#NULL!	3	#NULL!			3						700000	Aquí esta un poco más estable. En venezuela dejo la casa, los hermanos y familia.	Here it is more stable. In Venezuela I left my house, my brothers, my family.	2			#NULL!	Llegó por autobus	Bus	2	2	De paseo	Travel	3	2	1	5	Visitar a la mamá	Visit mother	1	#NULL!	1			Por la falta de trabajo, falta de alimentación de mis hijos y para mi, el costo de la vida que cada vez era más alta, ya no conseguía empleo. En cambio aquí logro conseguir algo para darle algo a la familia y traersela para aquí.	lack of work, lack of food for my children and me the cost of living was increasing, you couldn't find work anymore. In turn here I can find something to give to my family and bring them here
R_VJ5SFQRUxufC9Rn	1	#NULL!	2	37	2	2	3		#NULL!	10	#NULL!			2			Encargada de tienda	store manager		750000	Ha mejorado, por qué primordialmente contamos con más facilidades para acceder a la salud y educación de mis hijos.	It has improved because we can count on more facilities to obtain health and education for my children	3			#NULL!	Viajó por bus	Bus	1	#NULL!			#NULL!	2	1	60	el padre enfermo y falleció	The father got sick and passed away	1	#NULL!	1			La economía, no habían opciones, no había comida. La salud, dificultades para acceder no tenían recursos para atender.	economy, there were no options, there was no food. Health difficulties to access, they didn't have resources to attend.
R_6xjlc5NnXDHGrBL	1	#NULL!	2	33	2	6	3		#NULL!	1	#NULL!			3						600000	aquí en Colombia se consiguen muchas cosas, con menos dinero, es mejor aquí	Here in Colombia you can find many things with less money, it is better ehre	2			#NULL!	Cruce la frontera y después en bus a Bogotá	I crossed the border and then by bus to Bogota	1	#NULL!			#NULL!	1	#NULL!	#NULL!			1	#NULL!	1			Por la situación del país por la falta de medicina y comida	country's situation lack of medicine and food
R_3HApNZT9iUQTTKy	1	#NULL!	2	35	2	6	1		#NULL!	#NULL!	#NULL!	Juliana		6	Juliana					Jjj	Juliana	Juliana	#NULL!			#NULL!			#NULL!	#NULL!			#NULL!	#NULL!	#NULL!	#NULL!			#NULL!	#NULL!	#NULL!
R_23UoEMyD3fqQ4X1	1	#NULL!	2	31	2	3	2		#NULL!	#NULL!	#NULL!	vendedora informal	Informal sales	1			enfermera	nurse		600000	Aquí es excelente, lo que yo ganaba allá mensual lo gano aquí en una semana o incluso a veces en dos días	Here it is excellent, what I earned monthly I earn it here in one week or even sometimes in 2 days	8	Enfermería		#NULL!	Viajó en bus	Bus	1	#NULL!			#NULL!	1	#NULL!	#NULL!			1	#NULL!	1			Falta de alimentación, el sueldo no alcanzaba para la cesta básica y la inseguridad.	lack of food, the income was not enough for basic basket and insecurity
R_4YnLZoe20ac7yLv	1	#NULL!	2	24	1	2	1		#NULL!	#NULL!	#NULL!	Organizo anaqueles de un supermercado	Supermarket worker	2			También en supermercado organizaba y surtía	supermarket worker		800000	Actualmente aquí es estable allà era muy crítica por la situación, el dinero no alcanzaba	Currently here it is stable, there it was critical because of the situation, the money was not enough	3			#NULL!	Cruce a pie la frontera y en bus a bogotá	I crossed the border by foot and then by bus to Bogota	1	#NULL!			#NULL!	1	#NULL!	#NULL!			1	#NULL!	2	A Ecuador	Ecuador	Por mis hijos, por el bienestar de ellos y para darles un buen futuro por que ne Venezuela la situación no da para eso	for my children, for their wellbeing and to give them a good future because the situation in Venezuela does not allow for that
R_2uPrN6D7YHPnqdF	1	#NULL!	2	43	2	1	3		#NULL!	1	#NULL!			1			Trabajaba en un supermercado en el área de panadería	supermarket worker		300000	En Colombia tenemos una base económica que nos alcanza para varias cosas en Venezuela trabajábamos mucho y se nos iba el dinero muy rápidamente	In Colombia we have an economic base which is enough for various things, in Venezuela we worked a lot and we would run out of money very quickly	6			#NULL!	la frontera a pie y después bus a Bogotá	The border by foot and then by bus to Bogota	1	#NULL!			#NULL!	1	#NULL!	#NULL!			1	#NULL!	1			Buscar una nueva oportunidad económica	look for a new economic opportunity
R_2wQut2445Fycmud	1	#NULL!	2	45	2	4	4		#NULL!	#NULL!	3			4						600.000	En Venezuela tenía muchos beneficios pero no nos alcanza. NO hay ni un farmacia. Aquí al meno se consigue la comida pero como allá no pagamos servicios acostumbrarnos es difícil.	In Venezuela I had many benefits but it was not sufficient. There are no pharmacies. Here at least you can find food but because there you didn’t have to pay for services, getting used to that is difficult	3			#NULL!	Me vine desde Maicao hasta aquí en bus	I came from Maicao to Bogota by Bus	1	#NULL!			#NULL!	1	#NULL!	#NULL!			1	#NULL!	1			Mis hijos llevaban aquí un poco más de un año y quería venirlos. También por buscar medicina para mi mamá que tiene una enfermedad grave y allá no se consigue.	my children were here for more than a year and I wanted to come. Also to bring medicine to my mother who has a bad sickness and there you can't find it
R_aV4sBydJ5HlnOiR	1	#NULL!	2	24	1	6	2		#NULL!	#NULL!	#NULL!	Fines de semana en bar de mesero	Waiter	1			Trabajaba como vigilante	security		420000	Es crítica en Venezuela la diferencia es mucha, un suelto mínimo no alcanza para nada por la inflación, el dinero alcanza más podemos hacer más con el dinero	It is critical in Venezuela, the difference is large, a minimum income is not enough for anything due to inflation, the salary is enough for more here, you can do more with your money	8	Licenciatura en Educación Básica integral		#NULL!	Cruzamos a pie y un carro paso por trocha y nos recogió	We crossed by foot and a car came to the shortcut and picked us up	1	#NULL!			#NULL!	2	1	2	Visitar a mi familia y llevarles alimentos en la medida que se pudiera	Visit family, bring them food any way we can	1	#NULL!	1			Una de las principales fue la crisis del país hoy en día, por la economía, situación de empleos, yo no conseguía empleo, no había alimentos	the main reason is the country's current crisis , employment sitution I couldn’t find a job there was no food
R_27NIyZceIkeUA2f	1	#NULL!	2	27	1	6	1		#NULL!	#NULL!	#NULL!	Lavando carros	Washing cars	2			Estudiaba ingeniería industrial y mantenimiento mecánico y trabajaba en construcción	industrial engineer student and construction worker		480.000	En Colombia el dinero nos alcanza para comprar la comida y el arriendo	In Colombia, our salary is enough to pay for food and rent	7			#NULL!	Autobús	Bus	1	#NULL!			#NULL!	1	#NULL!	#NULL!			1	#NULL!	1			La necesidad, la falta de trabajo, la escasez de comida	necessity, lack of work, shortages of food
R_1NgI4iVUFIuoHd9	1	#NULL!	2	38	1	1	4		#NULL!	#NULL!	4			1			Administrador Empresa de telecomunicaciones	administrator		6500000	El cambio para mejor ha sido notorio, la inflación allá no te dejaba disfrutar el dinero solo se podía comprar alimentos y medicinas, aquí podemos disfrutar y ahorrar, allá trabajábamos los dos tiempo completo y no nos alcanzaba	The change for the better has been evident, the inflation there did not allow you to enjoy money, you could only buy food and medicine, here we can enjoy and save, there we worked full time and it was not enough	6			#NULL!	Avión	Airplane	2	1	Visita a unos familiares	Visit family	1	1	#NULL!	#NULL!			1	#NULL!	3	Canadá desde que estamos en venezuela estamos haciendo proceso	Canada, since we were in Venezuela we were in that process	La situación socioeconómica, seguridad y salud de nuestra hija , no se conseguía nada para la bebé	socioeconomic situation, security and health of my daughter, you couldn't find anything for the baby
R_1zf7VW4EECQ5yCZ	1	#NULL!	2	49	1	2	2		#NULL!	#NULL!	#NULL!	Vigilante de un amanecedero dos días a la semana y en un un restaurante 1 día a la semana	Security guard and at a restaurant	3						480.000	Aquí con lo poco que he logrado conseguir de trabajo pues puedo estar tranquilo. Aunque no estoy acostumbrado a pagar arriendo, ni agua, ni luz y ningún servicio. Allá no tenía posibilidades de ubicarme laboralmente por que soy opositor del gobierno	Here with the little work I have been able to find I can be calm. Even though I am not used to paying rent or for water or electricity or any service. There I did not have the possibility to place my career because I am opposed to the government	5			#NULL!	Desde Maicao nos vinimos por tierra hasta Bogotá	From Maicao we went by land to Bogota	1	#NULL!			#NULL!	1	#NULL!	#NULL!			1	#NULL!	1			La situación económica, el poco trabajo, pues no conseguía nada	economic situation, little work, you couldn't find anything
R_1g2u1hTii8b0JFX	1	#NULL!	2	38	1	1	3		#NULL!	4	#NULL!			1			supervisor de seguridad	security supervisor		800.000	Paradojicamente a pesar de que no estoy trabajando aquí es mejor por motivo de la inflación, En Venezuela se ve disminuido el poder adquisitivo cada día.	Paradoxically, even though I am not working here it is better because of inflation. In Venezuela the acquisitive power has diminished each day.	8	Ingeniero industrial		#NULL!	Desde Valencia hasta San Cristobal (Casa Paterna), Luego en bus desde Cúcuta hasta Bogotá	From Valencia to San Cristobal, then a bus from Cucuta to Bogota	2	3	A comprar comida y ropa a Cucuta. Este año fue a vacaciones	To buy food and clothes in Cucuta. For vacation this year	5	1	#NULL!	#NULL!			1	#NULL!	2	Santa Marta	Santa Marta	Por la seguridad y futuro de mi hija Calidad de vida Medicina Empleo	security and future of my daughter, quality of life, medicine, employment
R_z1Nr95qa6D4w4i5	1	#NULL!	2	33	1	6	1		#NULL!	#NULL!	#NULL!	Asesor de ventas en compraventa de carros	Car sales	2			Ejecutivo de comunicación Empresa de telecomunicaciones	executive of communications		1800000	En Colombia teniendo en cuenta el cambio aquí el poder adquisitivo es mayor.	In Colombia taking into account the exchange, here the acquisitive power is greater.	8	Publicidad y mercadeo		#NULL!	crucé la frontera por San Cristobal y después autobús	I crossed the border by way of San Cristobal and then by bus	1	#NULL!			#NULL!	1	#NULL!	#NULL!			1	#NULL!	2	Chile por que tengo allí uno hermano	Chile because I have a brother there	Económicas y la inseguridad, la falta de tranquila	economy and insecurity, lack of tranquility
R_1d5qpsHKWqDpLgC	1	#NULL!	2	27	2	2	3		#NULL!	3	#NULL!			3						700000	En venezuela cada día subían de precio las cosas, no alcazaba para nada y el suelo no alcanzaba, aquí aunque es poco nos rinde más	In Venezuela, every day they raised the price of things, we didn’t have enough for anything and our salary was not enough, at least here we can afford more.	5			#NULL!	Un Señor en el terminal hacía viajes , cruzamos la frontera y aquí nos espero	A man at the terminal made trips, we crossed the border and he waited for us	1	#NULL!			#NULL!	1	#NULL!	#NULL!			1	#NULL!	1			la situación económica y la inseguridad no podíamos salir a la calle	economic situation and insecurity we couldn’t go out on the street
R_3Ptpak2D0h3nUcz	1	#NULL!	2	31	2	2	3		#NULL!	2	#NULL!			3						800000	Colombia ha tenido una mejor opción por que hay empleo, sin embargo en salud tuvimos problema por que debimos pagar un servicio de urgencias y fue muy costoso por lo demás es mejor aquí	Colombia has had more options for employment, even so in health we have had problems because we had to pay for an emergency service and it was very expensive but everything else is better here	5			#NULL!	Por bus para llegar a Maracaibo y después por trocha	By bus to get to Maracaibo and then by shortcut	2	1	Visitar a mi familia	Visit family	1	1	#NULL!	#NULL!			1	#NULL!	1			La falta de trabajo, comida y medicinas, aunque tenía casa y no pagaba arriendo no alcazaba para comprar nada	lack of work, food and medicine, although I had a house and didn't pay rent I couldn't afford to buy anything
R_vGhnkA5cqOLrbwd	1	#NULL!	2	48	2	6	3		#NULL!	3	#NULL!			1			Venta de comercio informal de ropa	informal clothing sales		700000	En Colombia es mucho mejor, mi hijo se vino primero y vio que habían oportunidades de trabajo y me trajo, aquí hay comida y estamos más seguros	In Colombia it is much better, my son came first and saw that there were many opporunities for work and he brought me here and here there is food and we are safer	4			#NULL!	Frontera a pie y después autobus	to the border by foot and then bus	1	#NULL!			#NULL!	1	#NULL!	#NULL!			1	#NULL!	1			Inseguridad, hambre, la situación política	insecurity, hunger, political situation
R_29gEEBaGVcRWQ6C	1	#NULL!	2	50	1	2	2		#NULL!	#NULL!	#NULL!	venta de arepas en un puesto ambulante	Food sales	1			Administraba tienda de ropa y calzado era comerciante	store administrator		600000	Con lo que me gano aquí puedo enviar dinero a Venezuela y puedo vivir aquí, aunque es apretado trato de que me alcance	With what I earn here I can send money to Venezuela and I can live here, although it is tight I try for it to suffice	5			#NULL!	En autobús	Bus	2	3	Viajaba muy seguido a Cùcuta y pamplona para comercializar ropa y zapatos	I would go to Cucuta and Pamplona one after the other to sell clothes and shoes	1	1	#NULL!	#NULL!			1	#NULL!	1			La situación económica alla es muy difícil me dijeron que aquí en Bogotá habían más opciones	the economic situation is very difficlt and they told me that here in Bogota there are more options
R_2VgQt7Fj584l6bJ	1	#NULL!	2	52	1	2	2		#NULL!	#NULL!	#NULL!	Realiza arepas rellenas y las venden de manera ambulante en la calle	Food sales	1			Comerciante independiente	independent businessowner		650.0000	Aquí es mejor por que aquí puedo conseguir mi alimentación básica y enviar a mi familia. El dinero allá toma bastante valor. En Venezuela no se consiguen alimentos, lo que tu trabajes por la inflación no alcanza.	Here it is better because here I can find basic food and send to my family. The money there has high value. In Venezuela you cannot find food, however much you work because of inflation, is not enough.	8	Administración de empresas		#NULL!	Salí desde Puerto Cabello, tomé transporte terrestre hasta Cúcuta y de ahí bus hasta Bogotá.	I left Puerto Cabello, took land transport to Cucuta and from there by bus to Bogota	2	1	Turismo en Barranquilla y Cartagena	Tourism in Barranquilla and Cartagena	1	1	#NULL!	#NULL!			1	#NULL!	2	Perú Ecuador	Peru, Ecuador	Seguridad Falta de alimentación Falta de salud Crisis asistencial: existen servicios pero no hay insumos	security, lack of food, lack of health, crisis, there are services but not supplies
R_cvGgjycLMUwkIMx	1	#NULL!	2	26	1	6	2		#NULL!	#NULL!	#NULL!	Carpintería	Carpenter	1			Policía	police		360000	Aquí me ha ido mejor que allá hay oportunidad para trabajar y la plata se ve más, allá el dinero no alcazaba para nada, al cambio eran cien mil pesos	Here it has been better for me than there, there are opporunities for work, you can see your money more, there money wasn't enough for anything, the exchange was a hundred thousand pesos	5			#NULL!	Cruce la frontera, bus de Maicao a Bogotá	I crossed the border, bus from Maicao to Bogota	1	#NULL!			#NULL!	1	#NULL!	#NULL!			1	#NULL!	1			La situación económica, por que quería ayudar a mi familia mi hijo, también los problemas de seguridad estábamos cerca del conflicto	economic situation, because I wanted to help my family, my son, also problems of security , we were close to the conflict
R_2B9cVNnKuJkRntq	0	#NULL!	2	43	2	3	1		#NULL!	#NULL!	#NULL!	Limpiar, armar hamburguesas, hacer compras, entregar domicilios, cajera etc en un restaurante	Restaurant	1			Enfermera en dos lugares distintos	nurse		800.000	Es mejor aquí económicamente pero me siento explotada por todo lo que hago. Sin embargo, cuando envío dinero a Venezuela les sirve. más.	It is better here economically but I feel taken advantage of for everything that I do. Even so, when I send money to Venezuela it helps.	6			#NULL!	Salí de Caracas hasta San Cristobal y de ahí cruce la frontera y tomé bus hasta Bogotá.	I left Caracas to San Cristobal and from there I crossed the border and took a bus to Bogota.	2	2	Viajaba a Cucuta para comprar mercancia y vender en Venezuela.	I traveled to Cucuta to buy merchandise and sell it in Venezuela	1	1	#NULL!	#NULL!			1	#NULL!	2	A EEUU	USA	Por la comida, la están racionando tanto que uno compra el día que le corresponde por numero de cédula a mi me toca miércoles y domingos, los domingos nunca surten y los miércoles estaba en el trabajo, si lograba tener un día libre no alcanzaba por que la gente pasa toda la noche para esperar que abran. Yo tengo Lupus y allá no hay medicina para eso y mi hermano de EEUU nos enviaban pero la guard…	because of the food, they are rationing it so much that you buy it the day it corresponds to your number and I can get it Wednesday and Sunday, Sundays they never have enough supply and Wednesdays I work even if I had a day off I couldn't buy because people spend the night waiting. I have Lupus and there they don't have medicine for it and my brother in the US would send it but the guards would s…
R_24MjH3Yj2i1KeGo	1	#NULL!	2	24	1	2	2		#NULL!	#NULL!	#NULL!	Ayudante de carpintería	Carpenter assistant	6	Estudiante de leyes	Law student				420000	Hay un gran cambio podemos alimentarnos bine para mejorar la salud, no tenemos que hacer colas, ni trasnochar, la comida alcanza. En ocasiones perdíamos días haciendo fila y nos íbamos sin nada	There is a big change , we can eat well to improve our health, we do not have to wait in line or lose sleep, there is enough food. Sometimes we would lose days standing in line and we would leave with nothing.	7			#NULL!	Por frontera y autobús	By the border and bus	1	#NULL!			#NULL!	1	#NULL!	#NULL!			1	#NULL!	1			La circunstancias que atraviesa el país estando allá trabajaba y hacía nada, quería mejorar mi calidad de vida y ayudar	the circumstances in the country, I worked and did nothing, I wanted to find better quality of life and to help
R_3FX5M4pfjKHhKF1	1	#NULL!	2	31	2	5	2		#NULL!	#NULL!	#NULL!	Restaurantes como mesera o auxiliar	Waitress	1			Coordinadora de cursos de la empresa Polar	business coordinator		300000	Esta ha sido una situación muy difícil, en Venezuela tenía un trabajo estable con todos los beneficios, pero ya no me alcazaba el dinero, despidieron a 1500 personas, estuve un año buscando empleo, aquí he tenido que trabajar duro no ha sido fácil, he tenido muchos trabajos y aveces no me alcanza	This has been a very hard situation, in Venezuela I had a stable job with all the benefits, but I did not have enough money anymore, they let go 1500 people, I was looking for a job for a year.	5			#NULL!	autobús desde Maracaibo	bus from Maracaibo	1	#NULL!			#NULL!	1	#NULL!	#NULL!			1	#NULL!	1			Tengo un hija de 10 años que tiene una enfermedad en la piel, no se consiguen los medicamentos, también por la salud de mi Mamá que es diabética, la falta de trabajo y alimento	I have a 10 year old daughter that has a skin condition and you cannot find medicine there, also because of my mom's health, she is diabetic, lack of work and food
R_6neHzeDLIUHk5b3	1	#NULL!	2	36	1	1	3		#NULL!	1	#NULL!			1			Supervisor del departamento de informatica de la univerisdad pedagógica	university department supervisor		980.000	Aquí se trabaja mucho y es considerablemente buena. Ya podemos tener arriendo y comprar algunas cosas. En Venezuela tenía casa y dos carros pero todo tuve que venderlo para poder pagar la manutención de la familia completa.	Here you work a lot and it is consideraly good. We can rent and buy certain things. In venezuela I had a house and two cars but I had to sell it all to support my entire family.	6			#NULL!	Salí desde valencia hasta Bogotá en avión.	I left from Valencia to Bogota by plane	1	#NULL!			#NULL!	1	#NULL!	#NULL!			1	#NULL!	1			La crisis alimentaria, la falta de no poder mantener un estilo de vida medianamente bien. Nosotros salimos a protestar en 2014 y como consecuencia mi cuñado está en la cárcel, pensaba regresar pero mataron a dos amigos por protestar entonces prefiero estar lejos y vivo.	food crisis, the inability to maintain a good quality of life. We went out to protest in 2014 and as a consequence my father in law is in jail , I thought about going back but they killed two of my friends so I would rather be far away and alive
R_u1YOXOeeYPTrqE1	1	#NULL!	2	30	2	6	3		#NULL!	1	#NULL!			1			asistente administrativo en empresa de asesorías	administrative assistant		300000	En Colombia ha sido mejor a pesar de que no es fácil, lo que ganaba no me daba para abastecer mis gastos y lo de mi hija, aquí puedo haber mejores cosas con menos dinero	In Colombia it has been better even though it is not easy, what I earned was not enough for my expenses and my daughter's, here there are better things with less money	8	Administración y gestión		#NULL!	En autobús desde Carabobo	By bus from Carabobo	1	#NULL!			#NULL!	1	#NULL!	#NULL!			1	#NULL!	1			La situación económica de abasta cimiento de comida, la inseguridad por la situación económica	economic sitution, food shortages, insecurity because of the conomic situation
R_2zjtXw9M0v3JnJc	0	#NULL!	2	40	2	2	1		#NULL!	#NULL!	#NULL!	En servicios generales	General services	1			Comerciante	business		800.000	En venezuela no alcanzaba el salario para la comida, aquí pagan menos pero tiene como sustentar a la familia.	In Venezuela the income was not enough to buy food, here they pay less but I can support my family	3			#NULL!	Por tierra desde Valencia, crucé la frontera.	By land from Valencia, I crossed the border	1	#NULL!			#NULL!	1	#NULL!	#NULL!			1	#NULL!	1			Por la situación laboral, todo está mas costoso, no alcanza el salario para mi hija.	employment situation, everything is more expensive, my income is not sufficient for my daughter
R_2Clg5Y6Bccx6FDU	1	#NULL!	2	40	2	1	1		#NULL!	#NULL!	#NULL!	Servicios generales	General services	1			Comerciante	business		800.0000	Allá no hay trabajo y el salario no alcanza, aquí se trabaja duro pero puedo enviar para mis hijos	There there are no jobs and the income is not sufficient, here you have to work hard but I can send money to my children	3			#NULL!	Por tierra desde Valencia	By land from Valencia	1	#NULL!			#NULL!	1	#NULL!	#NULL!			1	#NULL!	1			Actualmente no hay trabajo allá, no hay comida Mi hija está en embarazo y no podemos sostenerla.	there is no work there currently, thre is no food, my daughter is pregnant and we couldn't support her
R_pKv87EgFfotQVJn	1	#NULL!	2	23	1	6	1		#NULL!	#NULL!	#NULL!	Lavador en un autolavado	Washing cars	1			Servicios generales en un refinería	general services at a refinery		300000	Aquí es mucho mejor puedo enviar dinero allá y me alcanza para vivir y comer, allá no había comida	Here it is a lot better I can send money there and I have enough to live and eat, there there was no food	6			#NULL!	I crossed the border and then by bus to Bogota		1	#NULL!			#NULL!	1	#NULL!	#NULL!			1	#NULL!	1			Por la economía y la inseguridad, habían muchos robos, no se podía estar tranquilos en las calles o en los parques, las motos nos asustaban	economy and insecurity, too many robberies, you couldn't be at peace on the streets or in parks, motorcycles scared us
R_3jew2rqLDlMVc9p	1	#NULL!	2	28	1	6	1		#NULL!	#NULL!	#NULL!	Lavadero autolavado	Washing cars	1			como obrero en una empresa y vendedor	construction and salesman		400000	Aquí es mejor por que estoy trabajando y le envío dinero a mi mamá para que pueda comprar cosas, aquí me alcanza el dinero para comer y pagar arriendo	Here it is better because I am working and I can send money to my mom so she can buy things, here I have enough money to eat and pay rent	5			#NULL!	Cruce la frontera y después en bus	I crossed the border and then by bus	1	#NULL!			#NULL!	1	#NULL!	#NULL!			1	#NULL!	1			Por la situación como está allá, no hay remedios, ni comida, la inseguridad, por la necesidad la gente sale a robar y no consigue trabajo	because the situation there, there is no remedy or food, insecurity, necessity, people go out to rob, there is no work
R_2DUiD8dOAS2DmN2	1	#NULL!	2	33	1	2	2		#NULL!	#NULL!	#NULL!	Representante de ventas AMG Autopartes	Sales at AMG Autoparts	1			Dueño de un almacén de repuestos de carro	business owner		2000000	Aquí me alcanza bastante, con lo que gano es suficiente. Allá no alcanzaba ni se conseguía alimentos, pañales, medicina.	Here I have enough money, with what I earn it is sufficient. There money was not sufficient, there was no food, no diapers, no medicine.	7			#NULL!	Salí por Cucuta y me vine en avión con unas promociones que encontré	I left by Cucuta and came by airplane with some promotions I found	2	1	Conocer y terminar de tomar la decisión de venirme para Colombia.	To get to know and finalize my decision to come to Colombia	1	2	1	3	Ahora no tengo ningún motivo	Now I have no motive	1	#NULL!	1			El tema de desabastecmiento. La cultura: el conformismo de la gente, pues se acostumbraron hacer colas desde las 3:00 am El futuro de mi hija	Shortages. The culture: people conforming, people got used to standing in line starting at 3am. My daughter's future
R_1g0ZbFZXGCXvs54	0	#NULL!	2	27	1	6	1		#NULL!	#NULL!	#NULL!	Domiciliario en Dominos	Cleaning at Domino's	1			Propietario de un negocio de venta de repuestos de carro	business owner		700000	En Colombia la situación financiera no es muy buena pero si estable, a diferencia de Venezuela que la situación era muy pesada no alcanza para las cosas básicas	In Colombia the financial situation is not good but it is stable, different from Venezuela where the situation was very heavy and money was not enough for basic things	5			#NULL!	Avión	Airplane	2	3	Viajaba continuamente a Cúcuta por mi negocio de repuestos	I traveled continously to Cucuta for my repair business	1	1	#NULL!	#NULL!			1	#NULL!	1
R_qUZe4xB094LDpip	1	#NULL!	2	27	2	2	4		#NULL!	#NULL!	2			1			Administrar una empresa	administration		700.000	Aquí es más cómodo conseguir las cosas, pero es como lo mismo por que aquí se trabaja mas tiempo.	Here is it easier to find things, but it is almost the same because here you have to work more.	6			#NULL!	Por tierra desde Tachira	By land from Tachira	2	1	A Medellín a visitar familia	To Medellin to visit family	1	1	#NULL!	#NULL!			1	#NULL!	1			Por la situación económica, no se consiguen los alimentos. Nos aumentaron el alquiler de la casa. La mensualidad de colegio del niño y no nos alcanzaba	economic situation, lack of food, they increased our rent, the monthly payments for my son's school, we didn't have enough money
R_06ZiTpBX44143OV	1	#NULL!	2	27	1	6	1		#NULL!	#NULL!	#NULL!	Domiciliario en Dominos pizza	Cleaning at Domino's	1			Propietario de negocio de repuestos de carro	business owner		700000	Aunque aquí es poco alcanza para el alimento y para vivir , en Venezuela el dinero no alcanzaba para nada tampoco había trabajo estable, aquí hay mayor posibilidad para trabajar establemente con beneficios	Even though here it is little, it is enough for food and to live, in Venezuela money was not sufficient for anything and there also was not a stable jo, here there is greater possibility to work with stability and benefits	5			#NULL!	Avión	Airplane	2	3	Cucuta para hacer la compra de repuestos para mi negocio	Cucuta to buy repair parts for my business	1	1	#NULL!	#NULL!			1	#NULL!	1			La situación económica, la inseguridad, a mi me robo un policía mi celular y quería el dinero de mi negocio.	the economic situation, insecurity, a policeman took my cellphone and wanted the money from my store
R_3GxsnM6JCH6H0rt	1	#NULL!	2	30	2	1	3		#NULL!	1	#NULL!			4						750.000	Ahora en Colombia es mucho mejor, allá con lo que ganaba mi esposo no nos alcanzaba para mi hijo y para comer. Aquí se paga arriendo y comida y con lo que queda servicios entonces almenos hay para sobrevivir	Now in Colombia it is much better, there with what my husband earned it was not enough for my son and to eat. Here we pay for rent and for food and with what is left, for services, so at least there is enough to survive	8	Licenciada en eduación		#NULL!	Llegué por tierra	I arrived by land	1	#NULL!			#NULL!	1	#NULL!	#NULL!			1	#NULL!	1			La principal fue por que no me alcanzaba para comprar las medicinas para mi hija, debido a la situación mi esposo se quedó sin trabajo. La inseguridad	I couldn't afford to buy medicine for my daughter, due to the situation my husband was left without work. Insecurity
R_5jyqV7O4czDFXj3	1	#NULL!	2	30	1	1	1		#NULL!	#NULL!	#NULL!	Ventas tienda a tienda de Incauca	Sales	1			Ventas de Avicola	sales		900000	En Venezuela cuando la situación era buena allá vivía mejor pero los últimos años pararon la producción de la empresa y se afecto la economía, en ocasiones podía conseguir alimentos por mi trabajo pero la mayoría de veces no. Aquí he podido establecerme, no me alcanza para ahorrar pero me sostengo	In Venezuela when the situation was better, I lived better there but the last couple of years, they stopped production and the economy was affected, on occasion I could find food through my job but usually not. Here I have been able to establish myself, it is not enough to save, but I can support myself.	7			#NULL!	Cruce de frontera y Autobús	I crossed the border and bus	2	1	Visita por vacaciones en Bogotá	Vacation in Bogota	1	1	#NULL!	#NULL!			1	#NULL!	1			Por la economía, la escasez, la falta de empleo	Economy, shortages, lack of work
R_3NKj8MDU60ootpO	1	#NULL!	2	28	2	1	3		#NULL!	4	#NULL!			1			Asistente en clínica	clinical assistant		400.000	Aquí estamos súper bien, por que allá a pesar de que se trabaja no alcanza para nada, y mas con un niño. En Colombia tengo acceso a los pañales a la leche y cosas de aseo personal.	Here we are doing very well, because there even if you work it is not enough for anything, and especially with a child. In Colombia I have access to diapers and milk and personal necessities.	6			#NULL!	Desde Tachira llegué a Colombia por tierra	From Tachira I arrived in Colombia by land	1	#NULL!			#NULL!	1	#NULL!	#NULL!			1	#NULL!	1			Por que no se encontraban pañales, leche, vacunas y elementos de aseo personal.Mi hijo se enfermó una vez y nunca encontré el medicamento.	You couldn't find diapers, milk, vaccines, personal necessities. My son got sick once and I wasn't able to find medicine
R_5ptVoGMhAaxXbnr	1	#NULL!	2	36	2	1	1		#NULL!	#NULL!	#NULL!	Encargada de parrilla de una hamburguesería y en un bar encargada de inventarios	Restaurant	1			Encargada de departamento de reservaciones de un hotel	hotel reservation department manager		1200000	Yo considero que aquí si pudiera ubicarme mejor laboralmente sería mejor, actualmente con lo que gano sobrevivo, en Venezuela a pesar de mi sueldo de ejecutiva no me alcanzaba para nada	I believe that if I were able to locate myself better in the workforce it would be better, currently with what I earn I survive, in Venezuela even though I had the income of an executive it was not enough.	8	Licenciada en hotelería y turismo		#NULL!	Avión	Airplane	1	#NULL!			#NULL!	1	#NULL!	#NULL!			1	#NULL!	1			Por que me intentaron secuestrar en mi carro, la inseguridad era muy difícil y también la comida era muy escasa	they tried to kidnap me in my cr, the insecurity was very hard and there were food shortages
R_2wQzw2m4uWiDirj	1	#NULL!	2	35	2	2	1		#NULL!	#NULL!	#NULL!	Niñera en mi casa	Nanny	1			Supervisora de ventas, entrenaba personal. Empresa Mundomascotas	supervisor of sales		1100000	En Colombia la seguridad y tranquilidad es mejor. En cuanto a la salud también estoy tranquila y si le mandan medicina la consigo en cualquier farmacia.	In Colombia the security and peace is better. With my health I am also at peace, if they send me a medicine I can find it at any pharmacy.	8	Contadora		#NULL!	Por tierra desde Sancristobal	By land from San Cristobal	2	1	Visitar familia de mi mamá	Visit my mother's family	1	1	#NULL!	#NULL!			1	#NULL!	1			La situación política y económica que está viviendo Venezuela. El sueldo no alcanza, se trabajaba para medio comer. A mi hija la tuve que retirar del colegio por que no podía pagar	political situation, economy in Venezuela. Our income is not enough, you work to kind of eat. I had to take my daughter out of school because I couldn't afford it
R_1jUtq7qCiKtu7SR	1	#NULL!	2	28	1	1	3		#NULL!	4	#NULL!			1			Fabrica de zapatos, obrero	shoe factory and construction		300000	Aquí muy bien para lo que vive allá, por que la economía aquí está muy bien , la inflación allá es insostenible.	Here very good for what one lives there, the economy here is very good, the inflation there is unsustainable.	3			#NULL!	Por avión desde Caracas	By plane from Caracas	1	#NULL!			#NULL!	1	#NULL!	#NULL!			1	#NULL!	1			La economía y la delincuencia	economy, deliquency
R_3fxfYHcRgTcxnmC	1	#NULL!	2	29	1	1	1		#NULL!	#NULL!	#NULL!	Asesor comercial	commercial consultant	1			Cajero bancario (integral)	Cashier at a bank		900.0000	La situación en Venezuela es critica tanto por la salud como los productos de canasta familiar. Mi mamá tiene cáncer y no conseguía nada. Aquí ha sido más fácil por lo menos puedo conseguir lo de la semana.	The situation in Venezuela is critical, for health and for products for the family. My mom has cancer and you cannot find anything. Here it has been easier, at least I can find what I need for the week.	6			#NULL!	Llegué por tierra desde Caracas	I arrived by land from Caracas	1	#NULL!			#NULL!	1	#NULL!	#NULL!			1	#NULL!	1			Por la salud de mi mamá Por la situación del país que no se consigue la comida Para darle una estabilidad mejor a mi hijo	because of my mother's health, because of the situation in the country you cn't find food, to give stability to my son
R_2QMMCDFjGrMxQ2g	1	#NULL!	2	34	2	1	5		#NULL!	#NULL!	#NULL!			1			Trabajaba como independiente, Abogada	lawyer, freelance		900000	Aquí en Colombia estamos empezando desde cero, solo mi esposo trabaja aquí no puedo ejercer mi profesión, estamos aquí viviendo con lo justo, en Venezuela no nos iba mal pero la escasez era mucha y aunque ganábamos bien sólo podíamos destinar el dinero a cosas básicas.	Here is Colombia we are starting over, only my husband works here, I cannot work in my field, we are living justly, in Venezuela it was not bad for us but the shortages were a lot and even though we earned well we could only spend our money on basic necessities.	8	Derecho		#NULL!	Avión	Airplane	2	1	Por que mi esposo es Colombiano, veníamos a visitar a su familia	Because my husband is Colombian, we came to visit his family	1	1	#NULL!	#NULL!			1	#NULL!	1			La principal razón por que mi esposo es colombiano y teníamos la posibilidad de estar aquí legales, creímos que Bogotá nos daba mas opción de surgir. La crisis, la delincuencia, la escasez	the main reason was because my husband is Colombian and we had the possibility to enter here legally, we thought Bogota gave us a better option to succeed. Crisis, deliquency, shortages
R_1NsRX8J99FsKyJH	1	#NULL!	2	18	2	2	1		#NULL!	#NULL!	#NULL!	Atención al cliente	Customer service	2			Asesor de ventas	sales		750000	Es mucho mejor, económicamente alcanza más para pagar arriendo, satisfacciones, adquirir más cosas.	It is much better, economically we can afford much more to pay rent, satisfactions, acquire more things.	7			#NULL!	Avión	Airplane	2	1	Turismo	Tourism	1	1	#NULL!	#NULL!			1	#NULL!	1			Inseguridad, problemas económicos, y mucha inseguridad.	insecurity, economic problems, a lot of insecurity
R_2YA0XkSZ0E0k2s2	1	#NULL!	2	25	2	1	3		#NULL!	1	#NULL!			2			Cajera en centro de comidas rapidas	cashier at food court		900000	Hasta ahorita no es tanta la diferencia, por qué no nos hemos ajustado. Se nos va el sueldo en arriendo y servicios, aunque nos alcanza por lo menos para alimentación.	Until now the difference has not been much because we have adjusted. We spend our income on rent and services even though we have enough at least to eat.	7			#NULL!	bus	Bus	1	#NULL!			#NULL!	2	1	15	a buscar a la hija que ya le había salido el pasaporte	to get my daughter because her passport came through	1	#NULL!	1			La comida escasa, no se consegui medicamentos y había mucha inseguridad.	Shortages of food, you can't find medicines, there was a lot of insecurity
R_2dX3WZ9LquAobuf	1	#NULL!	2	24	1	1	1		#NULL!	#NULL!	#NULL!	Vigilante	Security guard	1			Encargado de un puesto de comida	food store manager		1000000	Es mucha la diferencia , allá ganaba más del mínimo y no podíamos comer, mi hijo sentía tristeza por que no teníamos comida y trabajamos los dos con mi esposa. No nos alcazaba el dinero	The difference is large, there I earned more than minimum wage and we couldn't eat, my son was sad because we didn't have food and we both worked with my wife. The money was not enough.	5			#NULL!	Autobus	Bus	2	1	Soy deportista de alto rendimiento y vine a cartagena a jugar sofball	I am an athlete and I came to Cartagena to play softball	1	1	#NULL!	#NULL!			1	#NULL!	1			La falta de alimentos, la falta de medicinas, la escasez, la dificultad para vivir por la inseguridad, para conseguir las cosas para mi familia	lack of food, lack of medicines, shortages, difficulty of living because of insecurity, to find things for my family
R_2v2MRkhL7c4giI0	1	#NULL!	2	30	1	1	1		#NULL!	#NULL!	#NULL!	lavando carros	washing cars	1			operario de un maquina de plástico	operator		800000	Aquí es mucho mejor, aquí podemos comprar las cosas sin hacer filas, no alcance a ver los supermercados vacíos pero la escasez ya era mucha	Here it is much better, here we can buy things without standing in line, I wasn't there to see the empty supermarkets but the shortages were already large	7			#NULL!	autobùs	Bus	2	1	Conocer el país y planificar la vida aquí en Colombia	To get to know the country and to plan my life here in Colombia	5	2	1	30	Regresé por ver a mi familia, llevarles cosa y para traerlos aquí	I went back to see family, bring them things and bring them back here	1	#NULL!	1			Por la situación económica y que quería un mejor futuro para mi y mi familia	economic situation and I wanted a better future for my family
R_3rOCKjMgWlnDgZg	1	#NULL!	2	23	2	1	3		#NULL!	1	#NULL!			6	Empresa personal, asistía medio tiempo y de manea intermitente	personal business				0	Aquí se l ha hecho más difícil que allá. ha durado como 5 o seis meses desempleada, luego si consiguió pero ha sido difícil. allí estaba mucho más cómoda	Here it has been harder than there. I was unemployed for 5 or 6 months. Later I found work but it has been hard. There I was much more comfortable.	7			#NULL!	llegó en avión	I arrived by plane	2	1	Viajes personales, a visitar la familia de mi esposo. Por motivos recreativos.	Personal trips and to visit my husband's family. Recreative motives.	1	2	1	3	Cumpleaños familiares y llevábamos mucho tiempo sin ir.	Family birthdays, we had a long time since we had been back	1	#NULL!	1			Principalmente por la inseguridad, además la empresa se empezó a quebrar por que no podíamos acceder a los recursos y materiales, se presentaron dificultades económicas.	insecurity, also my business started to go bankrupt because we couldn't access the materials and resources, the economy became difficult
R_22JNv5Me0yNKj4v	1	#NULL!	2	50	1	6	2		#NULL!	#NULL!	#NULL!	Pintor y construcción	painting and construction	1			Ingeniero civil, gerente de ventas de empresa polar	civil engineer		400000	en venezuela estamos muy mal, un sueldo no alcanza para hacer mercado, aquí nos alcanza un poquito más, envió 50 mil pesos allá y eso es mas de un suelto mínimo	In Venezuela we were very bad, an income is not enough to buy food, here we can afford a little more, I sent 50 thousand pesos there and that is more than a minimum salary.	8	Ingeniero Civil		#NULL!	Autobús	Bus	2	3	A cucuta a comprar mercancía y hace 5 años a Bogotà para pasear	To Cucuta to buy merchandise and 5 years ago to Bogota for travel	1	1	#NULL!	#NULL!			1	#NULL!	1			Sentirme miserable siendo que hice mucho por salir adelante y sacar adelante a mi familia, ver que todo se había ido abajo, que era jefe y ya todo se nos fue de las manos, no poder opinar ni poder pensar	feeling miserable, I did lot to get ahead and get my family ahead and seeing that everything had fallen, I was a boss and now everything went away, no being able to have an opinion or to think
R_ThdDGdy5c50TrIl	1	#NULL!	2	34	2	2	3		#NULL!	1	#NULL!			2			Trabajaba en una panadería de charcutera.	bakery		0	Ha mejorado, aunque aun no tiene ingresos y esta siendo ayudada por amigos allá es más difícil. En venezuela no alcanzaba para nada, no se podía comprar nada más aparte de la comida.	It has improved, even though again I don't have an income and I am being helped by friends it is harder. In Venezuela we couldn't afford anything, you couldn’t buy anything that wasn't good.	5			#NULL!	Legó en bus	Bus	1	#NULL!			#NULL!	1	#NULL!	#NULL!			1	#NULL!	2	Le gustaría residir en Bogota- Colombia	Bogota - Colombia	La necesidad, se pasa mucha necesidad en cuanto alimento, medicina, la inseguridad. La inestabilidad de los niños	necessity of food, medicine, insecurity. Instability of children
R_1LHE4CqUEcVbqFE	1	#NULL!	2	20	2	2	3		#NULL!	1	#NULL!			1			Encargada de un puesto de teléfono	manager		no hay ingreso	En Colombia es más fácil conseguir con poco dinero alimentos, allá no nos alcanza no podíamos alimentarnos	In Colombia it is easier to find food with little money, there we could not afford food.	4			#NULL!	Autobús por las trochas	Bus	1	#NULL!			#NULL!	1	#NULL!	#NULL!			2	1	1			Por la situación y crisis en Venezuela, conocíamos personas aquí y nos podían ayudar, vinimos para conseguir trabajo y ayudar a los que están allá	because of the situation and crisis in Venezuela, we knew people here who could help us, we cme to find work and to help those who are there
R_2Sx001btcXsn8sC	1	#NULL!	2	25	1	1	1		#NULL!	#NULL!	#NULL!	Trabaja de cajero en un supermercado de frutas	cashier at supermarket	2			Encargado de una cadena de supermercados	supermarket manager		500000	Ahora ya tenemos estabilidad a comparación de venezuela	Now we have stability in comparison with Venezuela.	8	Contaduría y finanzas		#NULL!	LLegó en bus	Bus	1	#NULL!			#NULL!	2	1	1	Regresó para traer a su familia	He went back to bring his family	1	#NULL!	1			Situación economica, mi mamá no trabaja, el tenia la responsabilidad de su mamá, de su hermano y su ´propia familia. Se vio bastante apretado y no le alcanzaba nada y decidió venirse a bogota.	economic situation, my mother doesn't work, he had the responsibility of his mother, his brother and his own family. He seemed very tight and it wasn't enough so he decided to come to Bogota
R_2ZVxwqhtBjDVxxo	1	#NULL!	2	21	2	2	1		#NULL!	#NULL!	#NULL!	Trabajo en un panadería atiendo	Bakery	6	Estudiante de Leyes	law student				800000	Antes en Venezuela teníamos muchos ingresos, mi familia me pagaba la universidad, pero ya no nos alcanzaba el dinero, aquí podemos costear nuestros gastos y enviar dinero allà	Before in Venezuela we had a lot of income, the university paid me, but the money wasn't sufficient anymore, here we can pay for our expenses and send money there.	7			#NULL!	Autobus	Bus	2	1	De vaccaciones a Bogotá con un tío	Vacation to Bogota with an uncle	1	2	1	8	Estaban arreglando papeles y visitando a mi hijo	They were fixing papers and visiting my son	1	#NULL!	1			Por la situación económica del país y la situación con mi hijo	economic sitution of the country and the situation with my son
R_12LOq0pNnjQlOli	1	#NULL!	2	30	2	6	1		#NULL!	#NULL!	#NULL!	Inmobiliaria	real estate	1			Asistente administrativo	administrative assistant		1700000	Igual es la situación . puedo comprar más cosas aquí	The situation is the same but I can buy more things here.	8	Licenciada en administración		#NULL!	Se vino por avión	Plane	2	1	visistar a su familia	Visit family	1	2	1	2	visitar a la familia	Visit family	1	#NULL!	1			Darle una mejor calidad de vida a mi hija	give my daughter a better quality of life
R_xbUvCJmX2boQri9	1	#NULL!	2	29	2	2	1		#NULL!	#NULL!	#NULL!	Trabaja en un restaurante	Restaurant	1			Administrador de una institución financiera	administrator		600000	Ha mejorado muchísimo, pero igual ahora esta buscando otro trabajo por que con el sueldo actual no alcanza. Tengo una mejor calidad de vida y tranquilidad	It has improved a lot, but even so now I am searching for another job because my current income is not enough. I have better quality of life and peace.	8	Licenciado en administración de empresas y tecnico asistente en tramitación aduanera y comercio exterior		#NULL!	terrestre	Land	2	1	Turismo y deporte	Tourism and sports	1	2	1	4	Tramites y visita a la madre	Procedures and visit mother	1	#NULL!	2	Estoy pensando dependiendo de las posibilidades que me pueda dar colombia. Y si puede trabajar en su ´profesión	I am thinking depending on the possibilities Colombia can give me, And depending on where I can work in my profession	INseguridad, economía y el fallecimiento de mi mamá	insecurity, economy and my mothers death
R_3R3g1c30LYF6gEX	1	#NULL!	2	31	2	6	3		#NULL!	1	#NULL!			1			Era contadora	accountant		sin ingreso	Actualmente con lo poco que gano aquí si trabajo por días como o estoy mejor que en Venezuela por que allá no te alcanzaba	Currently with the little I earn here if I work I am better than in Venezuela because there you couldn't afford anything	8	Licenciada en Contaduría pública		#NULL!	Autobus	Bus	1	#NULL!			#NULL!	1	#NULL!	#NULL!			1	#NULL!	1			Por que el dinero no alcanzaba allá, por que Colombia es el país más parecido a Venezuela	because the money wasn't sufficient there, because Colombia is the country most similar to Venezuela
R_3MKjDSziNhloZ26	1	#NULL!	2	38	2	2	2		#NULL!	#NULL!	#NULL!	Hago empanadas	Make empanadas	1			Venta de ropa en una tienda	clothing sales		600000	Aqui en Colombia esta mejor la situación por que podemos comprar más en Venezuela ya estábamos con escasez	Here in Colombia the situation is better because we can buy more than in Venezuela there there were shortages	7			#NULL!	Autobus	Bus	2	1	Vivi en Bucaramanga	I lived in Bucaramanga	5	1	#NULL!	#NULL!			1	#NULL!	1			La economía la falta de alimentos y la educación de las niñas por que estaban en escuelas públicas y tenían muy mala educación	economy, lack of food, the girls' education because they were in public school and had very bad education
R_2QrNnJOK0FZX2Rl	1	#NULL!	2	31	2	2	2		#NULL!	#NULL!	#NULL!	Ventas de golosinas en trasmilenio	Sales	1			Asistente de laboratorio	laboratory assistant		600000	Colombia perite que nos rinda más la plata todo es más económico, podemos comer allá teniamso una comida al día	Colombia allows us to afford more with our money because everything is cheaper, we can eat, there we could eat once a day	5			#NULL!	autobus	Bus	2	1	A cucuta a buscar a mi mamá ella trabajaba aquí y la lleve por que es anciana	To Cucuta to get my mother she worked here and I took her because she is elderly	1	1	#NULL!	#NULL!			1	#NULL!	3	Chile	Chile	Por la situación tan difícil no había alimentos y mis hijos estaban pasando hambre, baje 23 kilos por el hambre y mis hijos estaban muy delgados	because of the very difficult situation, there was no food and my children were going hungry, I lost 23 kilos because of hunger and my children were very thin
R_27v8JurejK91sW1	1	#NULL!	2	21	1	2	3		#NULL!	1	#NULL!			6	Estudiaba ingeniería mecanica	Mechanical engineer student		engineer student		770.000	Ahorita estoy mejor aquí por la estabilidad laboral así sean temporales, pues uno puede enviar a venezuela. En Venezuela aumentaba el sueldo pero así también los precios de los productos.	Now I am better here because of the work stability even if it is seasonal, you can send to Venezuela. In Venezuela the income went up but also the prices of the products	7			#NULL!	Por tierra desde maicao	By land from Maicao	1	#NULL!			#NULL!	1	#NULL!	#NULL!			1	#NULL!	2	Ecuador	Ecuador	La situación económica Por el momento no podía terminar mis estudios porque es muy costoso el semestre Para poder ayudar a mi hija con sus alimentos	economic situation, I couldn't finish my studies because the semester was too expensive, to be able to help my daughter with food
R_2QtxduprHeP3sAI	1	#NULL!	2	27	1	1	2		#NULL!	#NULL!	#NULL!	Ventas ambulantes de dulces	Sell sweets	1			Vigilante	security		840000	El precio de las cosas no aumenta aquí rápido, los medicamentos y comida siempre hay aquí, hay más oportunidades de trabajo. con un sueldo me alcanza y ahorro	The price of things doesn't go up so fast here, there is always medicine and food, there is more job opportunities. With one income it is enough and I save.	6			#NULL!	Autobus	Bus	1	#NULL!			#NULL!	1	#NULL!	#NULL!			1	#NULL!	2	Chile o Perú	Chile or Peru	Por que tengo un hijo de 5 años y no me alcanzaba el dinero, la situación política era muy mala y los delincuentes se tomaron el país, por calidad de vida	I have a 5 year old son and I didn't have enough money, the political situation was very bad and the deliquents took the country, for quality of life
R_1OvGZnyOuXdUXIf	1	#NULL!	2	21	2	6	1		#NULL!	#NULL!	#NULL!	Guarnecedora de botas y botines	shoe stylist	1			Empleada de industría petrolera	oil worker		750.000	Allá es caro y aquí también, pero aquí es más fácil conseguir el dinero. Allá lo más difícil es conseguir un empleo para sustentar todo. Aquí no me he sentido también pues nos tratan muy mal.	There it is expensive and here too, but here it is easier to find money. There the most difficult thing is to find a job to sustain everything. Here I have not felt very good, they treat us very poorly.	7			#NULL!	Por tierra desde Maicao	By land from Maicao	1	#NULL!			#NULL!	1	#NULL!	#NULL!			1	#NULL!	1			Lo difícil para conseguir el dinero para poder mantener a mi bebé y darle a mis padres.	the difficulty of finding money to be able to maintain my baby and give to my parents
R_4TJEZDLd5kXhzqh	1	#NULL!	2	35	2	6	1		#NULL!	#NULL!	#NULL!	Asistente administrativa	Administrative assistant	1			Coordinadora de Departamento de Recursos humanos	coordinator		737717	Antes de venir aquí yo ganaba muy bien pero no me alcanzaba para nada, inclusive trabajaba en un almacén y me daban productos pero no llegaba todo lo que necesitaba para mi familia , aquí es difícil por que no consigues nada de tu carrera y un mínimo no alcanza mucho	Before coming here I earned very well but I couldn't afford anything, I even worked at a warehouse and they gave me products but it still wasn’t enough for my family's needs, here it is difficult because you cannot find work in your field and with a minimum you can't afford much	8	Derecho		#NULL!	autobus	Bus	2	1	Viaje a Bogotá y a Cúcuta a visitar a mis familiares	I traveled to Bogota and Cucuta to visit family	1	1	#NULL!	#NULL!			1	#NULL!	1			Por mi hija por su alimentación por que estaba bajo de peso y no habían medicamentos, tenía dinero pero no podía conseguir las cosas necesarias	for my daughter, to feed her because she was underweight and there were no medicines, I had money but couldn't find necessary things
R_NVkxhyeB9tta9Hz	1	#NULL!	2	28	2	2	2		#NULL!	#NULL!	#NULL!	lavando platos en un restaurante	Dish washer	2			Asistente de Farmacia	pharmacy assistant		650000	Es un cambio fuerte porque allá el sueldo no alcanza, no se encuentra nada de alimentación. Aquí en Colombia me siento bien pero estar separada de mi familia es muy dificil y me preocupa	It is a difficult change because there the income isn't enough, you can't find food. Here in Colombia I feel good but I am separated from my family which is difficult and it worries me.	7			#NULL!	Por tierra desde Maicao	By land from Maicao	1	#NULL!			#NULL!	2	1	3	por mi familia y por que quiero hacer mi vida en un lugar donde me sienta bien.	for my family and because I want to live my life somewhere where I feel good	1	#NULL!	1			Por que en ese momento no había medicamentos, la comida era muy cara y no daba para abastecer a mi mamá y a mi hija. Decidí salir para que ellos puedan estar mejor .	Because at that time there were no medicines, food was too expensive and I couldn't support my mother and my daughter. I decided to leave so they could be better.
R_3hustUZwl5VwMUh	1	#NULL!	2	38	1	1	2		#NULL!	#NULL!	#NULL!	Auxiliar de veterinaria	Vetenarian assistant	1			Asesor de servicio al cliente en una ferretería	customer service		300000	Aquí es un poco más difícil conseguir trabajo, lo que ganaba allá era más pero no me alcanzaba por la situación del país	Here it is a little more difficult to find work, what I earned there was more but it wasn't enough because of the country's situation	8	Ingeniero mecánico		#NULL!	autobus	Bus	1	#NULL!			#NULL!	1	#NULL!	#NULL!			1	#NULL!	3	A Estados unidos o canadá	USA or Canada	Estabilidad económica el futuro de mis hijos, calidad de vida	stability, economy, the future of my children, quality of life
R_2e9ka14rESMKYvX	1	#NULL!	2	26	2	6	3		#NULL!	2	#NULL!			1			gerente de marketing de un instituto de ingles, tenía firma para ingreso de mercancía en una tienda	marketing manager		200000	la diferencia es mucha ne dinero allá teníamos mucho dinero, teníamos casa propia pero no se conseguía alimentos aquí si con poco dinero podemos conseguir, trabajaba en un hotel pero como no pudieron afiliarnos a eps nos cancelaron el contrato.	The difference is large, there we had a lot of money, we had our own house but we couldn't find food, here with little money we can find food, I worked at a hotel but because they could not affiliate us they cancelled our contract	8	Licencia en administración en gerencia y mercadeo		#NULL!	Autobús	Bus	1	#NULL!			#NULL!	1	#NULL!	#NULL!			1	#NULL!	1			La econocía buascar una mejor calidad de vida para mi hija y para mí y ayudar a mi mamá	economy, look for a better quality of life for my daughter and me and to help my mom
R_269mtDHQLfYA7nx	1	#NULL!	2	23	2	6	1		#NULL!	#NULL!	#NULL!	Almacenista en lavandería	Book keeping at a dry cleaners	5						821000	En venezuela era peor, aquí es caro el arriendo pero por lo menos uno tiene para comer. Allá no hay para comer.	In Venezuela it was worse, here the rent is expensive, but at least one has food to eat. There there is nothing to eat.	4			#NULL!	Salí de Puerto Cabello a San Cristobal y de ahí a San Antonio y de ahí caminé hasta Cucuta. Tuve que vender todo.	I left from Puerto Cabello to San Cristobal and from there to San Antonio and from there I walked to Cucuta. I had to sell everything.	1	#NULL!			#NULL!	1	#NULL!	#NULL!			1	#NULL!	1			Por que mataron a mi esposo por robarlo No quiero que a mis hijos les falte naday le mando	because they killed my husband, they robbed him, I don't want my children to be in need of anything
R_1o529Q0s9asusEd	1	#NULL!	2	29	1	1	1		#NULL!	#NULL!	#NULL!	Diseño gráfico	Graphic design	1			Ingeniero residente de un proyecto de mantenimienno de activos industriales de gas natural	residential engineer of a project of maintenance of natural gas industries		1800000	Es mucho mejor ahora por lo menos los ingresos permiten mantener una mejor calidad de vida, lo que ganábamos solo alcazaba para realizar comida y no se alcanzaba a comprar un mercado completo, la calidad de la alimentación bajo mucho	It is much better now because the income allows one to have a higher quality of life, what we earned was ony enough to get food and not enough to do a full grocery shop, the quality of the food went down a lot	8	Ingeniero de Petróleos		#NULL!	Autobùs, y en aviòn desde cùcuta a Bogotà	Bus and airplane from Cucuta to Bogota	2	1	Vine a casarme en Agosto del 2016	I came to get married in August of 2016	1	1	#NULL!	#NULL!			1	#NULL!	1			Por la mala economía que presenta el país, por la inseguridad es terrible, la escasez de alimentos, la mala gestión de los organismos públicos	because of the bad economy in the country, the insecurity is terrible, shortages of food, poor paperwork of public organisms
R_W9dj6151iPUio5H	1	#NULL!	2	30	2	6	2		#NULL!	#NULL!	#NULL!	Mesera en resaturantes y casa de familia	Waitress	1			encargada de un centro hípico			700000	Un poco mejor por que con lo que trabajo aquí ayudo a mi familia en Venezuela y puedo sostenerme	A little better because with what I work here I can help my family in Venezuela and I support myself.	8	Administración de empresas		#NULL!	Autobùs	Bus	1	#NULL!			#NULL!	1	#NULL!	#NULL!			1	#NULL!	1			La situación económica de mi país, allá trabajaba pero mi sueldo no me alcanzaba para vivir bien	economic situation of the country, there I worked but my income wasn't enough to live well
R_1F9vRvn3I6ky8GQ	1	#NULL!	2	23	2	6	1		#NULL!	#NULL!	#NULL!	Atendiendo en papelería	sales clerk	1			Supervisora de un hipodromo			780.000	Acá por lo menos es mejor, puedo enviarle a mi familia. La situación allá estaba muy dificil, por que uno trabajaba ganaba un sueldo mínimo y no alcanzaba para nada. Con lo que trabajaba una semana comía un día.	Here at least it is better, I can send money to my family. The situation there was very difficult because you earned a minimum income and it was not enough for anything. With what you earned in a week you could eat for one day.	7			#NULL!	Salí de Puerto Cabello en Bus y crucé la frontera. Por tierra.	I left from Puerto Cabella by bus and crossed the borded by land	2	1	Compras en Cucuta	Shopping in Cucuta	1	1	#NULL!	#NULL!			1	#NULL!	1			Por la situación económica que hay allá. Por que no había casi empleo y el sueldo no alcanzaba.	because of the economic situation that there is there, there was not enough work and the income wasn't sufficient
R_cMTSj2TFM88L333	1	#NULL!	2	51	1	2	1		#NULL!	#NULL!	#NULL!	Actividades de apoyo en restaurante	Support services at a restaurant	2			Mecánico industrial			850.000	En venezuela es muy difícil porque no se conseguían los productos de la comida porque todo tiene sobreprecio. Aquí tenemos acceso a todo sin hacer cola.	In Venezuela it is very difficult because you could not find food because everything was overpriced. Here we have access to everything without waiting in line.	3			#NULL!	Desde Puerto Cabello por tierra en autobus	From Puerto Cabello by land by bus	1	#NULL!			#NULL!	2	1	15	Mataron a mi hijo en Caracas. Hace mes y medio	They killed my son in Caracas a month and a half ago	1	#NULL!	1			Por la situación económica y falta de empleo	because of the economic situation and lack of work
R_6LLML8QUI1wVZSN	1	#NULL!	2	43	2	5	2		#NULL!	#NULL!	#NULL!	servicios varios en restaurantes	Services at restaurants	2			Obreros hacia de todo un poco			300000	Aquí alcanzamos a vivir, allá no nos alcanzaba y menos por lo que hacia, no había trabajo la gente ya no nos contrataba	Here we can afford to live, there we could not afford it, and less with what I made, there was no work, the people no longer hired us	4			#NULL!	Autobùs	Bus	1	#NULL!			#NULL!	1	#NULL!	#NULL!			1	#NULL!	1			Por la situación del país del abastecimiento de la comida, no se consigue empleo	because of the country's situation , shortage of food, you can't find work
R_uk2JnncuDwzrYu5	1	#NULL!	2	39	1	1	1		#NULL!	#NULL!	#NULL!	Taller mecanico	Mechanic	1			Pastor evangelico de una iglesia			750.000	Aquí alcanza, en Venezuela no alcanza porque los productos son más costosos y los servicios. El desequilibrio de la canasta alimentaria es impresionante	Here you can afford, there you could not afford anything because the products and services were too expensive. The imbalance of the basket of food was impressive.	7			#NULL!	Salí de Táchira caminando y luego bus hasta Bogotá	I left Tachira walking and then by bus to Bogota	1	#NULL!			#NULL!	1	#NULL!	#NULL!			1	#NULL!	1			Por la situación económica, por amor a nuestros hijos nos vininimos.	the economic situation, for love for our children we came here
R_3rGsiwST2xjSCFv	1	#NULL!	2	40	2	1	3		#NULL!	4	#NULL!			5						800000	aquí estamos más estables financiera mente por que la economía en Venezuela variaba mucho los últimos años, allá no nos alcanzaba con un sueldo para nada	Here we are more financially stable because the economy in Venezuela varied a lot the last few year, there you couldn’t afford anything on one income	8	Licenciada en idiomas		#NULL!	llegamos hasta la frontera y cruzamos y tomamos autobús para Bogotá	We got to the border and crossed and took a bus to Bogota	2	3	Para vsiistar a mi familia en Bogotá y Cajicá y de vacaciones	To visit family in Bogota and Cajica and vacation	1	1	#NULL!	#NULL!			1	#NULL!	1			La situación económica, la inflación cada día se eleva más los sueldos mínimos no alcanzan, hay mucha escasez. es imposible suplir los gastos básicos	economic situation, inflation keeps going up, minimum wage isn't sufficient, there are many shortages, it is impossible to cover basic costs
R_1qa25JV3vVvfAsd	0	#NULL!	2	26	1	6	1		#NULL!	#NULL!	#NULL!	Barbero	Barber	1			Estudiante de derecho y barbero			1500000	Aquí es mejor por que el dinero me rinde más puedo comprar las cosas que necesito y puedo ayudar a otros en venezuela	Here it is better because money goes a longer way you can buy the things you need and can help others in Venezuela	6			#NULL!	Por autobús	Bus	1	#NULL!			#NULL!	2	1	7	Estuve allá para traera mi mamá y a una hermana	I was there to bring my mother and a sister	1	#NULL!	1
R_1FqzXn9HQtRO43M	1	#NULL!	2	34	2	1	3		#NULL!	2	#NULL!			1			Docente de biología			800.000	Allá ganaba más del sueldo mínimo y no alcanzaba porque todo estaba muy caro y no encontraba nada. Aquí veo que es accesible las cosas excepto el alquiler.	There I earned more than minimum wage but it wasn't enough because everything was too expensive and I couldn't find anything. Here things are accesible except for rent.	8	Licenciatura en biología		#NULL!	Salí desde Matuní (monagas) y estuvimos en Panamá dos años y de allá nos vinimos para Colombia.	I left Manuti (Monagas) and we were in Panama for two years and from there we came to Colombia	2	1	A visitar a mi familia y a ver como era la situación para poder venir.	To visit family and to see what the situation was like to be able to come	2	1	#NULL!	#NULL!			1	#NULL!	1			La inseguridad y la escasez de comida y medicinas	insecurity and lack of food and medicine
R_3O8lzJzaL0U8OCW	0	#NULL!	2	29	2	5	3		#NULL!	1	#NULL!			1									#NULL!			#NULL!			#NULL!	#NULL!			#NULL!	#NULL!	#NULL!	#NULL!			#NULL!	#NULL!	#NULL!
R_33j7yQZrgnt8PPH	1	#NULL!	2	29	2	6	3		#NULL!	1	#NULL!			1			Cajera de un supermercado			ninguno	Aquí es mejor por el cambio, cuando puedo trabajar me alcanza mas el dinero pro que allá no nos alcanzaba	Here it is better because of the exchange rate, when I can work I can afford more because there I could not afford anything	5			#NULL!	Cruce la frontera y después bus hasta barranquilla	I crossed the border and then by bus to Baranquilla	1	#NULL!			#NULL!	1	#NULL!	#NULL!			2	2	2	Perú	Peru	Por la crisis actual, no podíamos comprar ropa o cosas que queríamos solo medio comer , por que quería brindarle a mis hijos la ayuda y la alimentación	because of the current crisis, we couldn't buy clothes or things we wanted, we could only half eat, because we had to help my children and give them food
R_27pTu2neaEdaiU4	1	#NULL!	2	39	2	4	1		#NULL!	#NULL!	#NULL!	Atiende un local	Cashier	1			Cajera de un supermercado			800000	Es muy diferente por la situación en Venezuela, no hay comida, no se consigue nada, solo podía comprar alimento, aquí se puede sobrevivir	It is very difference because the situation in Venezuela, there is no food, you can't find anything, I could only buy food, here you can survive	5			#NULL!	Cruce frontera y tome un bus	I crossed the border and then took a bus	1	#NULL!			#NULL!	1	#NULL!	#NULL!			1	#NULL!	1			por que no me alcanzaba el sueldo y no podía darle un futuro a mis hijos	because the income was insufficient, I couldn't give my children a future
R_3D8iVMeHnhOMwIt	1	#NULL!	2	25	2	5	2		#NULL!	#NULL!	#NULL!	Vendo tintos	Sales	1			Venta de ropa			650.000	Es muy distinto porque por lo menos nos alcanza para sobrevivir, allá los últimos tiempos me quedé sin empleo y la inflación fue terrible. En mi casa se metieron y me robaron todo, entonces decidí venirme. Aquí estoy más tranquila. Cuando pasó lo del robo a mi hijo le dijeron que se callara o le metían un tiro.	It is very different because at least we can afford to survive, there the last years I was left without work and inflation was terrible. They came into my house and robbed everything and so I decided to come here. Here I am at peace. When the robbery happened they told my son to shut up or they would shoot him.	7			#NULL!	Por tierra desde Maturín hasta Cucuta	By land from Maturin to Cucuta	1	#NULL!			#NULL!	1	#NULL!	#NULL!			1	#NULL!	1			Nos robaron y amenazaron a mi hijo de cinco años con matarlo por hablar Buscar un futuro mejor para mi hijo Encontrar algo de seguridad	they robbed us and they threated my 5 year old son's life because he spoke. Look for a better future for my son. Find security.
R_1OVQCJmdS1CE32y	1	#NULL!	2	31	2	2	2		#NULL!	#NULL!	#NULL!	aseo en casas	Housekeeping	1			oficios varios			300000	En Venezuela si comprábamos harina no comprábamos arroz, aquí me ha alcanzado un poco más , por lo menos no pasamos hambre como allá	In Venezuela if we bought flour we couldn’t buy rice, here I can afford a little more, at least we don’t go hungry like we did there.	4			#NULL!	Cruce frontera y despuès bus	I crossed the border and then bus	1	#NULL!			#NULL!	2	1	3	Fui a buscar a mis hijos y volvi	I went back to get my children and came back	1	#NULL!	1			La crisis económica, la falta de empleo, la escasez de alimentos todo era caro y todos los productos son colombianos	economic crisis, lack of work, shortages of food, everything was expensive and all the products are Colombian
R_2zISsSnZ6kgZKK5	1	#NULL!	2	22	1	2	2		#NULL!	#NULL!	#NULL!	Ayudante para cargar y descargar bultos	Assisting with suitcases	2			Taxista			600.000	Aquí es mejor por que allá no se consigue nada. Lo que uno trabaje ni para la comida alcanza. Aquí uno trabaja un día y le alcanza para dos tres días.	Here it is better because here you can't find anything. What one works it's not enough for food. Here one works one day and it is enough for three days.	7			#NULL!	Salí desde Monagas por avión hasta Bogotá. En ese tiempo estaba cerrada la frontera.	I left from Monagas by plane to Bogota. At that time the border was closed.	1	#NULL!			#NULL!	2	1	30	Por que allá tenía mi esposa con mis hijos solos.	Because there I had my wife and children alone	1	#NULL!	1			Por la inseguridad, muchos robos No se conseguía alimento ni medicinas.	insecurity, a lot of robbery, you can't find food or medicine
R_cuOxINbxyth14Vb	1	#NULL!	2	40	2	2	1		#NULL!	#NULL!	#NULL!	Aseo en una panadería	Bakery	1			Comerciante independiente			600.000	Muy diferente, aquí hay todo. A pesar de que gana el mínimo uno puede sobre vivir. En Venezuela hay mucha inflación. Con un solo mínimo no se alcanza. Allá tuve que cerrar mi negocio	Very different, here there is everything. Even if one earns little, one can survive. In Venezuela there is a lot of inflation. With only one minimum wage it is not enough. There I had to close my store.	5			#NULL!	Salí de Maracaibo tomé bus hasta Maicao de ahí para Bogotá en Bus.	I left Maraicabo by bus to Maicao and from there to Bogota by bus.	1	#NULL!			#NULL!	1	#NULL!	#NULL!			1	#NULL!	1			Por la crisis económica. Mi negocio quebró y tenía que ayudar a mi hijo. Yo pesaba 92 kilos ahora son 52 kilos.	economic crisis. My store went bankrupt and I had to help my son. I weighed 92 kilos and now I am 52 kilos.
R_1K0I0grTRYKeIDH	1	#NULL!	2	27	2	2	2		#NULL!	#NULL!	#NULL!	Mnaicurista	Nail salon	1			Manicurista y estudiante de ingeniería civil			700000	En Venezuela teníamos tranquilidad por la vivienda y los servicios eran mínimos pero el dinero no nos alcazaba, aquí ganamos más pero pagamos arriendos, servicios, alimentación, se incrementan las preocupaciones y los gastos, en Colombia hay mucho consumismo	In Venezuela we had tranquility because of housing and services are minimum but the money was not enough. Here we earn more but we have to pay rent, services, food and the expenses and worries add up. In Colombia there is a lot of consumerism.	7			#NULL!	Cruce la frontera sellamos pasaportes y bus	I crossed the border, got stamps on our passports and then bus	1	#NULL!			#NULL!	2	1	#NULL!	al mes fui a dejar a mi hija de nuevo por aquí un jardín la estaban tratando mal no tenía alimentación y estaba enferme entonces viaje a dejarla allá de nuevo, las otras dos veces por salir a sellar el pasaporte y después para regresar por mi hija	a month later I went to bring my daughter back because they were not treating her well and she didn't have food and she was sick so I took her back, the other two times to get a stamp on my passport and then to go back for my daughter	1	#NULL!	2	a Ecuador	Ecuador	Por la escasez de alimentos y lo difícil que se ponía la vida, ya todo estaba muy costoso, después de enero empeoró	because of the shortages of food and the difficult of lif ethere, everything was too expensive, after January everything got worse
R_3GjgakSm5szv1pk	1	#NULL!	2	26	1	2	1		#NULL!	#NULL!	#NULL!	Barbero	Barber	1			Fabricante artesanal de soportes de carro			1200000	aquí es un poco mejor, con mi sueldo allá cubria todo pero últimamente trabajando con mi esposa no nos alcazaba para nada, aqui rinde un poco más aunque no tengo casa propia	Here it is a little better, with my income there covered everything but lately working with my wife we couldn’t afford anything, here we can afford more even though we don’t have our own house	6			#NULL!	Cruce la forntera a pie y luego autobus	I crossed the border by foot and then after took a bus	1	#NULL!			#NULL!	2	1	10	Para sellar el pasaporte y el de mi hija por que no tenía permisa de salir	To get a stamp on the passport and my daughter's because I didn't have a permit to leave	1	#NULL!	1			la situación me estaba ahogando, en un día bien pagado no me alcanza ni para los pañales, por no poder adquirir las cosas básicas	the situation was drowning me, in one day, well paid, I couldn't even afford diapers, couldn't afford basic things
R_ahqS6jlOW3dwErT	1	#NULL!	2	27	1	2	2		#NULL!	#NULL!	#NULL!	Oficios Varios	Varied	1			Pulía carros en la ford			500000	aqui por el cambio y la economía esta mejor por que me alcanza más	Here because of the exchange and the economy it is better because we can afford more	6			#NULL!	Autobus	Bus	2	1	Para planificar la mudanza, y para conseguir dinero	Plan my move and find money	2	1	#NULL!	#NULL!			1	#NULL!	1			Mis hijas para darles un mejor futuro para que tengan dinero, allá no hacia nada una semana de trabajo era un día de comida	My daughters to give them a better future, so they could have money, there I would work for one week and have one day of food
R_1QGeWXNdnGYYU5M	1	#NULL!	2	26	2	6	1		#NULL!	#NULL!	#NULL!	Mesera y ayudante de cocina	Waitress	1			Cajera en supermercado			850.000	Acá es mejor porque cubrimos nuestras necesidades, en cambio allá así trabajara no podría con mi sueldo	Here it is better because we can cover our needs, there even if I worked I couldn't afford it	7			#NULL!	Salí desde Puerto Cabello a Cucuta por tierra	I left Puerto Cabello, took land transport to Cucuta and from there by bus to Bogota	2	1	A buscar trabajo	To look for work	2	1	#NULL!	#NULL!			1	#NULL!	1			Estábamos pasando mucha necesidad con mi hermana y mi hijo, aguantamos hambre muchas veces	my daughter and son and I were going hungry
R_1CsGhnhf9PAY3cE	1	#NULL!	2	33	2	5	1		#NULL!	#NULL!	#NULL!	Mesera de restaurante	Waitress	2			En los muelles logística de cargamento			780.000	Allá es duro porque no se consigue nada. Aquí con lo que ganamos solventamos la vida allá.	There it is hard because you can't find anything. Here with what we earn we can resolve our lives there	7			#NULL!	Salí de puerto cabello a Cúcuta y de ahí a Bogotá por tierra	I left from Puerto Cabello to Cucuta and from there to Bogota by land	1	#NULL!			#NULL!	1	#NULL!	#NULL!			1	#NULL!	1			El bienestar de mis hijas, porque estando allá no podía darles para su educación Ayudar a mi familia	the wellbeing of my daughters, because being there I couldn't give them for their education, to help my family
R_12EHnGoe0EYiCdD	1	#NULL!	2	21	2	2	5		#NULL!	#NULL!	#NULL!			2			En spa haciendo depilaciones			800000	ahora es mucho mejor por que nos alcanza el dinero para salir y comprar comida, alla no	Now it is much better because we can afford to go out and buy food, there we could not	7			#NULL!	cruce la frontera de san Antonio y después autobus	I crossed the border and bus	1	#NULL!			#NULL!	2	1	30	Para que mi familia conociera a mi bebe por que nació aquí	For my family to meet my baby because he/she was born here	2	1	1			por mejorar la situación en la que estaba mi familia, no había trabajo, no alcanzaba el dinero, mi esposo se vino antes y me dijo que aquí había trabajo	to improve the situation my family was in, there was no work, money was insufficient, my husband came before and told me there was work
R_2c2xdd9egAphJoX	1	#NULL!	2	34	2	2	1		#NULL!	#NULL!	#NULL!	Asistente administrativa	Administrative assistant	1			Ingeniera de petroleos			900.000	Tenía allá más ingresos pero la situación no me permitía comprar nada. Aquí se trabaja duro para vivir con lo básico	There I had more income but the situation did not allow me to buy anything. Here you have to work hard to live with the basics	8	Ingeniería de petroleos		#NULL!	Salí de puerto La cruz, por tierra hasta Cucuta y de ahí en avión hasta Bogotá	I left Puerto La Cruz by land to Cucuta and from there by plane to Bogota	2	1	De vacaciones	Vacation	1	1	#NULL!	#NULL!			1	#NULL!	1			Por la situación económica Tengo una niña y necesito brindarle algo mejor	because of the economic situation, I have a daughter and I need to give her something better
R_1dBkjTOPKRdfG48	1	#NULL!	2	31	1	2	2		#NULL!	#NULL!	#NULL!	Manejo un carro de Uber	Uber	1			Empresario de repuestos de vehículos			1000000	En cuanto a tener dinero en el banco en venezuela tenía más pero no teníamos que comprar aquí nos alcanza para más	As far as having money in the bank, in Venezuela I had more but we didn’t have what to buy, here we can afford more	7			#NULL!	En avión	Airplane	2	1	Cartagena por vacaciones	Cartagena for vacation	1	1	#NULL!	#NULL!			1	#NULL!	1			la inseguridad, no podíamos salir tarde era muy peligroso, dentro de los mismo cinemas entraban a robar, por la escasez no tenía como conseguir alimento y medicinas para mis hijos, me gusta el arte y en venezuela ya no puede practicarse nada del arte, la gente buscaba robarte el instrumento	insecurity, we couldn’t go out late it was very dangerous, even in movie theaters they came to rob, because of shortages I couldn't find food and medicines for my children, I like art and in Venezuela you couldn't practice any art anymore, people were trying to steal your supplies
R_2rjbgLQZpTuzijN	1	#NULL!	2	33	2	6	1		#NULL!	#NULL!	#NULL!	zapatería ventas	Sales - shoes	1			Policía			780000	Es mucha la diferencia por aquí puedo vivir y enviar dinero, aquí hay comida allá no podiamos comprarla	The difference is large because here I can live and send money, here there is food there we couldn’t buy it	6			#NULL!	Autobus	Bus	1	#NULL!			#NULL!	2	1	7	A llevar medicamento y comida a mi familia	To bring medicine and food for my family	1	#NULL!	1			la situación del país, no hay comida ni medicinas mis padres y mi hijo sufren de enfermedades de la tensión , mi mamá ha bajado 40 kilos	the country's situation, there is no food or medicines, my parents and my son suffer sicknesses, my mother has lost 40 kilos
R_2qE3EZ7tPeb7fIV	1	#NULL!	2	36	2	2	3		#NULL!	3	#NULL!			1			Venta de comida			600.000	Aquí estamos mucho más estables porque no hay que salir a buscar la comida. Psicológicamente estamos mejor...allá era terrible por que no había para comer.	Here we are much more stable because you don't have to go out to try to find food. Psychologically we are better… there it was terrible because there wasn’t anything to eat.	7			#NULL!	En bus desde Cucuta	By bus from Cucuta	2	1	De visita a failiares	Visit family	2	1	#NULL!	#NULL!			1	#NULL!	2	Ecuador	Ecuador	Por las necesidades que estábamos pasando, no alcanzábamos a cubrir las necesidades básicas. No hay nada en los hospitales	because we were needing basic things, we couldn't even cover basic necessities. There is nothing in the hospitals
R_1LYzOwSKqt8Bwcr	1	#NULL!	2	35	1	2	1		#NULL!	#NULL!	#NULL!	lavando motos	washing motorcycles	1			Carpinteria			600.000	Es bien porque hay comida...y el cambio es muy positivo	It is good because here there is food .. And the change is very positive	2			#NULL!	Desde Barquisimeto por tierra	From Bariquisimeto by land	1	#NULL!			#NULL!	1	#NULL!	#NULL!			1	#NULL!	1			Por que no hay comida Escasez general de todo Trabajo Plata	because there is no food, shortages of everything, work, money
R_26eQPJBfGE7FDYJ	1	#NULL!	2	37	1	1	2		#NULL!	#NULL!	#NULL!	Motolavado	washing motorcycles	1			supervisor y jefe de operaciones de la alcaldía, cabillero en Odebrech			360000	Aquí es mejor por que oda la estabilidad de una familia depende de la comida y si no había comida no había nada afectaba toda nuestra vida familia	Here it is better because a family's stability depends on food and if there was no food there was nothing, it affected our entire family	8	electricidad y electrónica		#NULL!	cruce de frontera y Autobus	I crossed the border and bus	1	#NULL!			#NULL!	1	#NULL!	#NULL!			1	#NULL!	1			El desempleo y la inseguridad, en las calles no hay alumbrado en la vía pública, roban las camionetas, no hay policía, no hay justicia para nadie	unemployment, insecurity, the streets are not lit up, they steal cars, there is no police, there is no justice for anyone
R_3HYPYXeSueneqB8	1	#NULL!	2	44	1	2	1		#NULL!	#NULL!	#NULL!	Autolavado	car wash	1			Abogado			780000	aquí mucho mejor comparado allá por la economía que no se acomoda, el sueldo no lacanza para los gastos.	Here much better in comparison to there because the economy accomodates us, the income is does not cover our expenses	8	Derecho		#NULL!	Autobús	Bus	1	#NULL!			#NULL!	1	#NULL!	#NULL!			1	#NULL!	1			La situación económica, los alimentos eran muy costosos y si se tenía el dinero no podíamos conseguir los alimentos	economic situation, the food was too expensive, if you had money you couldn’t find food
R_2wTa9zxSkcPLOJn	1	#NULL!	2	29	2	2	1		#NULL!	#NULL!	#NULL!	Agente o asesora de viajes	travel agent	1			Asesora de viajes			1500000	Estoy mucho mejor aquí por que en Venezuela el sueldo solo nos alcanzaba para comprar comida, allá trabajábamos los dos pero no nos alcanzaba	I am much better here because in Venezuela the income was not enough to buy food, there we both worked but it wasn’t enough.	6			#NULL!	Avión	Airplane	2	1	Al primera vez por vuelo en conexión y pare en Colombia y la segunda por la feria de Anato	I stopped in Colombia for a connecting flight and the second time for the Anato fair	1	1	#NULL!	#NULL!			1	#NULL!	1			Por la situación económica, a pesar de que teníamos buenos empleos y salarios no nos alcazaba para lo básico para vivir, no podíamos salir ni siquiera a un parque, no podíamos tener ningún tipo de lujos	because of the economic situation, even though we had good jobs our salary was not sufficient for basic things, we couldn't go out even to a park, we couldn't have basic luxuries
R_r09LowzjUMNOc8N	1	#NULL!	2	34	2	6	2		#NULL!	#NULL!	#NULL!	Vendo tintos y aromáticas	Sales	2			Vendía hamburguesas y comidas rápidas en mi casa			800000	aquí estoy bien comparado allá, no había comida, no nos alcanzaba para nada, la comida era muy cara	Here I am good in comparison to there, there was no food, it was not enough for anything, the food was too expensive	3			#NULL!	Cruce frontera por Maicao y autobús	I crossed the border by Maicao and bus	2	1	Por vacaciones para visitar a mi familia	Vacation and to visit family	2	1	#NULL!	#NULL!			1	#NULL!	1			Por la situación económica que estamos pasando en le país, por que no hay trabajo ni salida para los problemas de allá	because of the economic situation in the countrym there is no work and no way to leave the problems
R_2ZVqvV13sHP7apa	1	#NULL!	2	24	2	6	2		#NULL!	#NULL!	#NULL!	Vendiendo tinto	Sales	6	Estudiando	student				400000	Ahorita es mejor en el sentido en que puede conseguir mas cosas	Now it is better in the sense that we can find more things	7			#NULL!	Terrestre bus	Bus	1	#NULL!			#NULL!	2	1	30	Regresa a visitar a la familia	Visit family	1	#NULL!	1			Por qué allí la situación no daba para más y cada vez era peor	because there the situation did not allow for anything more and each time it was worse
R_2f0Wnu7l6EKLOJN	1	#NULL!	2	30	1	2	1		#NULL!	#NULL!	#NULL!	Lavando autos	car wash	2			Mecánico de mi propio taller			600000	Aquí es mejor por que tenemos el dinero para poder comer lo que quiera, se consigue trabajo rápido, aquí he podido adquirir muchas cosas que en Venezuela no había podido comprar como nevera, cuando uno trabaja fuerte se pueden adquieren muchas cosas	Now it is better because we have the money to eat what we want, you can find work quickly, here I have been able to acquire many things that I could not buy in Venezuela such as a refrigerator, when one works hard you can acquire many things	6			#NULL!	cruce frontera y por autobús y moto	I crossed the border by bus and motorcycle	2	2	Para trabajar y llevar dinero a Venezuela	To work and bring money to Venezuela	7	1	#NULL!	#NULL!			2	2	1			No tenía comida, ni dinero para comprarla, mis padres y mis hijos estaban muy mal	there was no food and no money to buy with, my parents and children were doing very badly
R_3KW2ENyIoFnfHnF	1	#NULL!	2	35	1	2	1		#NULL!	#NULL!	#NULL!	Lavando carros	car wash	6	Trabaja cuando quería tenia un camion sisterna y decidía cuando trabajar.	Working on my own time with my truck				de 400 a 500mil mensuales	Aquí es mejor, por que aquí alcanza para comer allí era más difícil.	Here it is better because here we can afford to eat there is was harder	3			#NULL!	Vía terrestre en bus	Bus	1	#NULL!			#NULL!	1	#NULL!	#NULL!			1	#NULL!	1			Se quedo sin trabajo, no tenía para darle el sustento a sus hijos.	they were left without a job, they didn't have anything to give to their children
R_3hc1kFAo48mv6ts	1	#NULL!	2	19	1	2	1		#NULL!	#NULL!	#NULL!	lavado de autos	car wash	6	Estudiante de Derecho	law student				750000	NI siquiera se compara allá no tenía con que comprar ni siquiera la leche para mi hijo, trabajando aquí come mejor mi familia allá.	You cannot compare, there there was nothing to buy, not even milk for my son, working here my family can eat there.	7			#NULL!	Autobùs	Bus	1	#NULL!			#NULL!	1	#NULL!	#NULL!			2	1	1			Estaba pasando hambre, comíamos solo una vez al día, no podía mantener a mi hijo, el trabajo no era sustentable, no me alcanzaba para pagar mi universidad	we were going hungry, we ate only once a day, I couldn't support my son, work was not sustainable, I didn't have enough to pay for the university
R_ODmDNjCY3HdYbEB	1	#NULL!	2	34	2	2	6	Solo los fines de semana, en una peluquería	#NULL!	#NULL!	#NULL!			1			Trabajaba en una panadería			400.000	Mucho mejor, aquí se consiguen las cosas y la plata rinde más que allá.	Much better, here you can find things and afford more than there.	2			#NULL!	Terrestre en bus	Bus	2	1	Viajaron previamente para planear vivir en Colombia, registraron los hijos cómo colombianos y los dejaron viviendo aquí.	To plan living in Colombia, register children as Colombian and they left them living here	3	1	#NULL!	#NULL!			1	#NULL!	1			Sí tienes trabajos el dinero no alcanza para sustentar lo que se necesita, si tienes para comida no tienes para educación, si tienes para educación no tienes para salud.	if you have a job the money is not enough to get what you need, if you have food you don’t have enough for education, if you have education you don’t have enough for health
R_2DT8nmlmMXwP2ot	1	#NULL!	2	45	1	1	1		#NULL!	#NULL!	#NULL!	lavando autos	car wash	1			Maestro de montaje industrial			850000	Aunque le sacrificio es duro aquí puedo trabajar y sostenerme y ayudar a mi familia y a mis sobrinos por que mi hermano y cuñada fallecieron	Although the sacrifice is hard, here I can work and support myself and help my family and my nieces and nephews because my brother and sister and law passed away.	6			#NULL!	Autobús	Bus	1	#NULL!			#NULL!	2	1	15	Por nostalgia por que quería ver a mi familia	Because of nostalgia because I wanted to see my family	2	1	1			la falta de alimentos, tenìamos casa propia y todo pero si falta el alimento ya falta todo	lack of food, we had our own house and everything but without food you don’t have anything
R_tDp8vZr22zQYURr	1	#NULL!	2	23	2	6	3		#NULL!	2	#NULL!			1			Trabajaba en una tienda de ropa			400000 aproximadamente a veces menos	Allá no me alcanzaba, aquí me alcanza más	There I couldn't afford much, here I can afford more	7			#NULL!	Medio terrestre en bus	Bus	2	1	Visitar a la familia, la abuela es de Colombia. Tenia cómo 3 años	Visit family, grandmother is from Colombia. I was 3 years old	6	1	#NULL!	#NULL!			2	1	1			Por la situación en venezuela, la economía era muy mala	because of the situation in venezuela, the economy was very bad
R_2Cj4l1KehZtceWB	1	#NULL!	2	39	2	6	2		#NULL!	#NULL!	#NULL!	Aseo en las casas	housekeeping	1			Aseo en casa de familia			300000	Mi mamá es diabética y no nos alcanzaba para los medicamentos, o no hay, aquí he podido conseguir y me alcanza aunque es difícil.	My mom is diabetic and we couldn't afford medicine, or there wasn't any, here I have been able to find them and I can afford it even though it is difficult.	3			#NULL!	Autobus	Bus	1	#NULL!			#NULL!	1	#NULL!	#NULL!			2	1	1			Por la situación, falta de alimentos, medicina, no había para el el uniforme de los hijos y la falta de empleo.	because of the situation, lack of food, medicine, there was not enough for my children's uniform, lack of work
R_2rqCaYK1SGDw3wy	1	#NULL!	2	28	2	2	1		#NULL!	#NULL!	#NULL!	Haciendo domicilios	housekeeping	1			Tenía su taller de mecanica, es mecánico.			750.000	Ahora es bien, aquí e slo maximo, tiene mucha gente que lo ha ayudado. Le alcanza más el sueldo.	Now it is good, here it the best, one has many people that can help, you can afford more.	6			#NULL!	Llegó en bus	Bus	1	#NULL!			#NULL!	1	#NULL!	#NULL!			1	#NULL!	1			Con mi esposa hablamos de la situación de venezuela y pensamos en que teníamos que venirnos a venezuela para poder trabajar, por que no les alcanzaba para comer a pesar de que ganaba bien en Venezuela.	with my wife we talked about the situation in Venezuela and we thought we had to come to Venezuela to work because we didn't have enough to eat even though I earned well
R_3qOoy6ijtdc6yvW	1	#NULL!	2	33	2	1	1		#NULL!	#NULL!	#NULL!	Supervisora de cuentas por pagar	Supervisor of payment services	1			Supervisora de cuentas por pagar en la misma empresa			9000000	Mucho mejor aquí, en Venezuela ganaba muy bien , pero no alcanzaba cada vez era más difícil obtener las cosas, la seguridad era mucha, mi hijo necesitaba muchos cuidado y alla no se los podía brindar	Much better here, in venezuela I earned very well but I couldn't afford much, each time it was more difficult to obtain things, security was a lot, my son needed to be very careful and there he could not get it	8	Traducción e idiomas		#NULL!	Avión	Airplane	2	1	Por vacaciones	Vacation	1	1	#NULL!	#NULL!			1	#NULL!	2	Canadá	Canada	por la inseguridad, escasez de medicinas y comida	insecurity, shortage of medicine and food
R_28BeytVdHE2HodZ	1	#NULL!	2	40	1	1	1		#NULL!	#NULL!	#NULL!	Ahora se encuentra trabajando en un local de ventas de baterias carros y aceites para vehículos.	Sales auto parts	1			Taxista			600000	Es muy diferente, actualmente, aquí nos alcanza más para cubrir cosas de verdad necesarias.	It is very different, currently here we can afford to buy necessary things	5			#NULL!	LLegó en bus	Bus	1	#NULL!			#NULL!	1	#NULL!	#NULL!			1	#NULL!	1			Por la situación económica que se vivía en venezuela, mucho desempleo.	because of the economic situation, a lot of unemployment
R_3fUHOXKTMaFnJvX	1	#NULL!	2	21	2	2	3		#NULL!	1	#NULL!			1			En casa de familia			800000	Mucho mejor aquí se encuentra todo hay comida, comíamos sólo una vez al día, nos alcanza más el dinero y podemos comer	Much better, here you can find everything, there is food, we used to eat once a day, we can afford more and we can eat.	7			#NULL!	Autobùs	Bus	1	#NULL!			#NULL!	1	#NULL!	#NULL!			1	#NULL!	1			por la situación, no se encontraba la comida, había que hacer largas filas para conseguirla	because of the situation, you couldn't find food, you had to stand in long lines to find it
R_1i2vIjGEHAiuQbj	1	#NULL!	2	21	2	2	6	Trabaja por horas de manera temporal, haciendo un remplazo en un restaurante	#NULL!	#NULL!	#NULL!			4						500000	Le alcanza para pagar el arriendo y la comida, para muchos les ha caído bien llegar a bogotá por que pueden mandar. En el caso de el, se siente más cómodo pero sigue siendo limitada la situación.	He can pay rent and food, for many it has been good to move to Bogota because they can send money. In his case, he feels more comfortable but the situation continues to be limited	4			#NULL!	Llegó en buus	Bus	1	#NULL!			#NULL!	1	#NULL!	#NULL!			1	#NULL!	1			Las principales razones fue intentar buscar un mejor futuro para sus hijas y hermana. Tener más dinero para ayudarles.	the main reasons were to find a better future for daughters and sister. To have more money to help them
R_1F9RUKsNJhsavlN	1	#NULL!	2	27	1	6	1		#NULL!	#NULL!	#NULL!	Chef en restaurante El Capitalino	Chef	1			Dueño de un restayrante			1.300.000	Aquí no existe una tasa inflacionaria tan avanzada. Aquí con lo que gane de un salario mínimo me funciona para independizarme y poder ayudar a mis familiares allá. El negocio que tenía en Venezuela Quebró, los precios aumentaban mucho y generaba solo deudas.	Here inflation isn't as advanced. Here with a minimum salary I can become independent and I can help my family there. The store I had in Venezuela went bankrupt, the prices went up a lot and it was only generating debt	7			#NULL!	Salí desde Charallae Estado Miranda en Autobus hasta la frontera y de Cúcuta a Bogotá en avión	I left from Charallae state Miranda by bus to the border and from Cucuta to Bogota by plane	2	2	De vacaciones y a ver a familiares	Vacation and to see family	2	1	#NULL!	#NULL!			1	#NULL!	1			El acceso a alimentación, salud y inseguridad	access to food, health and insecurity
R_3lAHO0szDRrNMRP	1	#NULL!	2	35	1	2	1		#NULL!	#NULL!	#NULL!	Carpintero	carpenter	1			Encargado del depósito de empresa de alimentos			600000	Aquí es mejor por que por lo menos aquí el dinero te alcanza para la comida, no alcanza para más pero por lo menos subsistimos	Here it is better because at least here the money is enough to buy food, it is not enough for other things but at we can have survive	5			#NULL!	Autobus	Bus	1	#NULL!			#NULL!	1	#NULL!	#NULL!			1	#NULL!	1			Toda la escasez de alimentos, el desempleo y sólo se vivía de las tarjetas de crédito y ahorros, decidí vender todo	shortage of food, unemployment, you could only live off credit cards and savings, I decided to sell everything
R_qCInsYdbNujV3wt	1	#NULL!	2	26	1	6	2		#NULL!	#NULL!	#NULL!	Mesero en parteleria	waiter	1			Bartender			600000	Aquí es mucho mejor, porque aquí te alcanza. Allá con un sueldo no alcanza. Aquí puede comer y vivir.	Here it is much better because here we can afford things. There with one income it was not enough. Here you can eat and live.	7			#NULL!	Salí de Anzoategui a Caracas en Bus, de Caracas a Valencia, luego Barina y San Antonio y de ahí hasta Bogotá. Todo en Bus	I left Anzoategui to Caracas by bus, from Caracas to Valencia, later Barina and San Antonio and from there to Bogota. All by bus.	1	#NULL!			#NULL!	1	#NULL!	#NULL!			1	#NULL!	1			Delincuencia Escasez de alimentos y medicina Se perdieron los valores, los niños ya no iban a escuelas todos piensan en robar.	deliquency, shortages of food and medicine, loss of value, children don't go to school anymore, everyone thinks of stealing
R_21gmZK1xunq5nIe	1	#NULL!	2	25	2	2	3		#NULL!	2	#NULL!			1			Mesera			1000000	La situación financiera esta bien, lo que ha cambiado es que allá no paga servicios ni arriendo solo la comida, pero ahora aquí si paga todo.	The financial situation is good, what has changed is that there I didn't pay for services or rent only food but now I pay for everything.	4			#NULL!	En bus	Bus	1	#NULL!			#NULL!	1	#NULL!	#NULL!			1	#NULL!	3	a chile	Chile	Por falta de comida, de pañales para las niñas. el sueldo no alcanzaba para nada.	lack of food, diapers for the girls. The income wasn't sufficient for anything
R_1IsZPWF2MC1fOnd	1	#NULL!	2	28	1	6	2		#NULL!	#NULL!	#NULL!	Trabajo en un restaurante en el platero	waiter	1			Analista de recibos en industria petrolera			800000	Ahorita está mejor por que a pesar de que tenía trabajo fijo no me alcanzaba para comprar comida y aveces los gastos extras no se podían	Now it is better even though I had steady work there it was not enough to buy food and at times I couldn't cover other costs	8	Ingeniería de sistemas		#NULL!	Autobús	Bus	2	1	De paseo a Cucuta	Cucuta for travel	1	2	1	15	Para lo del sello del pasaporte	For a passport stamp	1	#NULL!	1			La situación económica	economic situation
R_32VG5AP6wKr9u2e	1	#NULL!	2	41	1	2	2		#NULL!	#NULL!	#NULL!	Conductor privado	private driver	1			Técnico en pretrolera			1200000	Aquí estoy un poco más estable. Porque se consiguen las cosas. Allá está pesada la economía y no hay producción de nada.	Here I am a little more stable because you can find things. There the economy is heavy and there is no production of anything.	7			#NULL!	Desde Oriente en bus hasta Cucuta y de ahí avión	By bus to Cucuta and from there by bus	1	#NULL!			#NULL!	2	2	10	Porque no me he podido traer los hijos entonces voy a visitarlos	Because I was not able to bring my children so I go to visit them	1	#NULL!	1			Inestabilidad económica, en busca de mejores condiciones para mantener a mi familia	economic instablity, looking for better conditions to maintain my family
R_xmXdv79KA5vAyvn	1	#NULL!	2	30	1	2	1		#NULL!	#NULL!	#NULL!	Lavando autos	car wash	1			Remodelador			280000	allá estaba muy duro, todo subía diariamente y aún los precios no se mantienen, aquí los precios son más estables y con mi familia nos ayudamos	There it was very hard, everything went up daily, even the prices didn't maintain the same, the prices here are more stable and with my family we help ourselves	7			#NULL!	Autobús	Bus	1	#NULL!			#NULL!	1	#NULL!	#NULL!			1	#NULL!	1			Por la situación económica por que uno de adulto aguanta hambre pero los niños no yo como cabeza no estaba aportando a mi familia como debería	for the economic situation, an adult can deal with hunger but children cannot, as the head of the household I was not supporting my family as I should
R_tWCsQMukwlmlQml	1	#NULL!	2	25	1	2	1		#NULL!	#NULL!	#NULL!	Lavado de carros	car wash	1			Mecánico en refinería de petroleo			480.000	Por lo menos aquí hay entradas de dinero. Allá no estaba entrando nada, se acabó el trabajo y estaba con un taxi pero no me alcanzaba.	At least here there are ways to earn money. There there was no money coming in. There were no more jobs and I was driving a taxi but it was not enough.	4			#NULL!	Desde Maracaibo por tierra	From Maracaibo by land	1	#NULL!			#NULL!	1	#NULL!	#NULL!			1	#NULL!	1			Porque ya no podía sostener a mi familia. No tenía ninguna entrada de dinero.	because I could no longer support my family. I had no entrance of money
R_1QAd80fWKbCiqvi	1	#NULL!	2	41	1	1	1		#NULL!	#NULL!	#NULL!	Coordinador de ventas de la etb	Sales	1			Técnico Radiólogo			1800000	Totalmente diferente, allá teníamos trabajo pero no nos alcanzaba para nada, así tuvieras dinero no había que comprar	Totally different, there we had work but we couldn’t afford anything, even if you had money there was nothing to buy.	8	Imágenes diagnósticas		#NULL!	autobús	Bus	1	#NULL!			#NULL!	1	#NULL!	#NULL!			1	#NULL!	2	Chile	Chile	La escasez de alimentos, de trabajo, de seguridad, de empleo, mi esposa vino de vacaciones y no se pudo regresar a Venezuela, la situación empeoró en Venezuela y yo deje todo y me vine a Colombia a empezar de cero.	shortage of food, of work, security, employment, my wife came on vacation and couldn't go back to Venezuela, the situation got worse in Venezuela and I left everything and came and started from zero
R_1rHAqwjkmKPR8dk	1	#NULL!	2	39	2	1	1		#NULL!	#NULL!	#NULL!	Peluqueria- EStilista	Hair Stylist	1			Estilista			800.000	Allá es terrible porque la plata no alcanza, lo que se gana es sólo para sobrevivir. Aquí ha sido duro, pero por lo menos conseguimos para el diario.	There it was terrible because you couldn’t afford anything, what you earn is only to survive. Here it was been hard but at least we can find daily necessities.	4			#NULL!	Desde Maicao en Bus hasta Montelibano (Montería), ahí estuve un tiempo y luego para Bogotá	From Maicao by us to Montelibano (Monteria) I was there a while and later to Bogota	1	#NULL!			#NULL!	2	1	15	Fuí a buscar papeles para inscribir a mis hijos al colegio	I went back to get the papers to enroll my children in school	2	1	1			Fue por la situación de escasez de comida, todo el problema político con el presidente. Ofrecerle un mejor futuro a mis hijos	it was because of the situation and shortage of food, the whole political problem with the president, to offer a better future to my children
R_RzEys26mQ9N9aPD	1	#NULL!	2	28	2	1	4		#NULL!	#NULL!	4			2			Abogada independiente			425.000	Mejor, porque nosotros teníamos un negocio en Venezuela y nos robaron todo. Como yo trabajaba independiente no tenía algo fijo	Better because we had a store in Venezuela and they stole everything. Since I worked independently I didn’t have something steady.	8	Derecho		#NULL!	Salí Yaracui a San Antonio en bus. De ahí a Bogotá también por tierra	I left Yaracuia to San Antonio by bus. From there to Bogota also by land.	1	#NULL!			#NULL!	1	#NULL!	#NULL!			1	#NULL!	1			Por la inseguridad, porque robaban mucho y delincuencia Ya no se consigue alimento El poder adquisitivo de un Venezolano no es posible	because of insecurity, they robbed a lot and the deliquency, you can't find food anymore, the acquisitive power of one Venezuelan is not possible
R_O9ze4ecjPOa9Gyl	1	#NULL!	2	25	1	6	3		#NULL!	1	#NULL!			2			Atención de un punto de ventas de comida y estudiante de ingeniería y contaduría			0	Aquí en Colombia es mucha la diferencia allá tenía empleo pero no me alcanzaba para nada, aquí nos ayudaron aunque nos pagan poco igual así nos alcanzaba	Here in Colombia it is very different because there I had a job but it wasn't enough for anything. Here they helped us even though they pay us little it is enough	8	Contaduría Publica		#NULL!	autobús	Bus	1	#NULL!			#NULL!	1	#NULL!	#NULL!			1	#NULL!	1			la escasez de la comida, la delincuencia no puedes salir con un teléfono, te robaban todo el tiempo	shortage of food, delinquency you can't go out with a phone anymore they rob all the time
R_2rwksBH3eOSqwq2	1	#NULL!	2	29	2	1	4		#NULL!	#NULL!	12			1			Docente de preescolar			780.000	Aquí la ventaja es que uno consigue las cosas, pero hemos estado apretados porque aquí la vida es muy costosa. Allá trabajábamos los dos, pero no había que comprar-	Here the advantage is that you can find things, but we have been tight because here life is very expensive. There we both worked but there was nothing to buy.	8	Técnico profesional de educación preescolar		#NULL!	Salí de Caracas por la frontera de Cucuta y de ahí a Bogotá. Todo por tierra	I left from Caracas by the Cucuta border and from there to Bogota. All by land.	2	1	De vacaciones con a familia	Vacation with family	1	1	#NULL!	#NULL!			1	#NULL!	1			Por la escasez de alimentos, productos de aseo etc. Llegué a pelear por un pollo en un supermercado Inseguridad y delincuencia	shortage of food, basic necessities, I ended up fighting for a chicken at the supermarket, insecurity and deliquency
R_Wj0wyL57xphxmlX	1	#NULL!	2	47	1	1	3		#NULL!	1	#NULL!			1			Administración firma de transporte petrolero			780000	Con respecto al poder adquisitivo es muy diferente, aquí por lo menos podemos llevar lo básico al hogar, la economía es muy diferente en Venezuela	With respect to the acquisitive power it is very different, here at least we can take the basics home, the economy is very different than in Venezuela.	4			#NULL!	Autobús	Bus	2	1	Era distribuido de herbalife y tenía aquí capacitación	I was a distributor for herbalife and I had training here	1	2	1	18	Para el sello de la migración.	For the immigration stamp	2	1	1			No podíamos mantener la familia, el gobierno no nos permite nada ni la alimentación, debemos estar con el gobierno o no subsistimos	we couldn't maintain our family the government doesn't allow us anything not even food, we have to be with the government or we cannot survive
R_31LgvWH4XN9CtW1	1	#NULL!	2	31	1	2	1		#NULL!	#NULL!	#NULL!	Mesero	Waiter	1			Técnico electricista			840000	Es un cambio rotundo. Con lo que yo ganaba allá en un mes aquí me lo gano en 3 o 4 días.En Venezuela, por más que trabajabas podías conseguir dinero pero conseguías muy costoso. Tenías que analizar qué era lo que más necesitabas para poder comprarlo.	It is a decisive change. With what I earnered there in one month I earn in 3 or 4 days. In Venezuela as much as you worked you could find money but things were too expensive. You had to analyze what you most needed to be able to buy it.	6			#NULL!	Salí de Barquisimeto, llegué a Cúcuta y de ahí ice tramites por migración y nos vinimos para Bogotá. Todo por tierra.	I left Bariquisimeto, arrived in Cucuta and from there we did the immigration procedures and we came to Bogota. All by land.	1	#NULL!			#NULL!	1	#NULL!	#NULL!			1	#NULL!	1			La situación económica, necesitábamos poder producir para mantenernos. La situación política es muy inestable. No se ponen de acuerdo. Esto influye a que todo sea una Anarquía	the economic situation, we had to be able to produce to maintain ourselves. The political situation is very unstable. They are not in agreement. This influences everything to be an anarchy
R_1hYDbH0I9Ko9Xhh	1	#NULL!	2	44	2	1	1		#NULL!	#NULL!	#NULL!	Auxiliar de Cocina	Kitchen assistant	1			Negocio independiente y el fin de semana administraba una finca turística			800000	Retrocedimos muchos años por que ganamos los básico con respecto a Venezuela y aquí no tenemos nada exclusivamente donde dormimos, trabajamos mucho y lo poco que podemos tener lo enviamos.	We went in reverse many years because we earned the basics in respect to Venezuela and here we don’t have anything including were we sleep, we work a lot and the little we can have we send it.	7			#NULL!	Autobús	Bus	2	1	Vacaciones	Vacation	1	2	1	25	A ver a mi familia y a mis hijos	To see my family and my children	2	2	1			Estaba desesperada, hacíamos mucho esfuerzo y mis hijos no tenían ropa no podíamos pagar colegios ni universidad, había solo para apenas comer , cada día hacíamos más dinero pero no nos alcanzaba, mi esposo se vino primero y lo que me enviaba no me alcanzaba, por eso me vine	I was desperate, we made a lot of efforts and my children didn't have clothes, we couldn't pay for school or university, there was only enough to eat, each day we made more food but it was not sufficient, my husband came first and what he sent back wasn't enough, for that reason I came
R_2721GeZwX3ExGEf	1	#NULL!	2	38	1	1	1		#NULL!	#NULL!	#NULL!	Técnico en sistemas	Technician	1			Docente de bachiller y primaria			737.000	Aquí ha mejorado porque he podido ayudar a mi familia. El alto costo de la vida era insostenible. Tomarse una gaseosa en Venezuela era un lujo.	Here it has improved because I can help my family. The high cost of living was insustainable. To drink a soda in Venezuela was a luxury.	8	Docente de informatica		#NULL!	Salímos desde Barquisimeto y de ahí fuimos a San Antonio y de ahí a Bogotá. Por tierra	We left Bariquisimeto and from there we went to San Antonio and from there to Bogota. By land.	1	#NULL!			#NULL!	1	#NULL!	#NULL!			1	#NULL!	1			La calidad de vida, porque allá para realizar cualquier cosa es fila para todo El banco solo permite sacar una cantidad	quality of life, because there to achieve anything there are lives for everything, the bank only allows to take out a certain amount
R_DSENlcUZNdP1d7z	1	#NULL!	2	33	1	1	1		#NULL!	#NULL!	#NULL!	Jefe de taller de vehículos	Manager at car repair shop	1			Coordinador de carga y transporte pesado			1000000	Notablemente ha mejorado por que con lo poco que envío al cambio ayudo a mis hijos, en Venezuela el dinero no alcanzaba con los dos trabajos de mi esposa y mio	Notably it has improved because with what little I send I can help my children, in Venezuela we could not afford anything with two jobs - my wife's and mine.	8	Ingeniero Industrial		#NULL!	Autobús	Bus	1	#NULL!			#NULL!	1	#NULL!	#NULL!			1	#NULL!	1			Por la economía, por que no alcanzaba para cubrir los gastos de la familia	economy, because I couldn't cover the expenses of my family
R_22zCQnHhKtneF6G	1	#NULL!	2	28	1	2	1		#NULL!	#NULL!	#NULL!	Chef en un restaurante de comida rápida	Chef at fast food restaurant	1			Administrador de restaurante			1.300.000	Actualmente estoy mejor porque Venezuela llegó a un punto en el cual la vida se volvió muy costosa. Los negocios fracasaron. Aquí es difícil porque el trabajo es muy fuerte pero almenos uno ve lo que gana.	Currently I am better because Venezuela got to a point at which life became very expensive. Stores went bankrupt. Here it is difficult because work is very hard but you see what you earn.	8	Licenciado en Ciencias Fiscales		#NULL!	Salí de Caracas por avión hasta Bogotá	I left Caracas by plane to Bogota.	1	#NULL!			#NULL!	1	#NULL!	#NULL!			1	#NULL!	1			Por la calidad de vida, allá uno no come, no tiene salud, no hay futuro La calidad educativa es muy baja, sólo enseñan comunismo.	quality of life, there you cannot eat, you don't have health, there is no future, the quality of education is very low, they only teach communism
R_3UHW5HJpJPrU289	1	#NULL!	2	33	2	2	2		#NULL!	#NULL!	#NULL!	Ayudante de cocina	Kitchen assistant	1			Asistente jurídico en bufet de abogados			600000	A pesar de que trabajo por días puedo sostenerme y enviar para mis hijos, allá no me alcanzaba el dinero, mi esposo no tenía trabajo.	Even though I work for days, I can support myself and send money to my children, there I couldn't afford anything and my husband didn’t have a job.	8	Administración de Empresas		#NULL!	Autobús	Bus	2	1	Bucaramanga a trabajar	to Bucaramanga to work	2	2	1	60	Para lleva dinero y para planear bien mi establecimiento en Colombia	To bring money and to plan my establishment in Colombia well	2	1	1			Por la economía, no alcanza el pago para cubrir las necesidades básicas, algunos familiares se habían venido y quise probar	economy, the income is insufficient to cover basic necessities, some family members had come and I wanted to try it
R_325PSmZxScowE8H	1	#NULL!	2	24	1	2	1		#NULL!	#NULL!	#NULL!	surtidor supermercado	Supermarket worker	1			Producción de pan			700000	Aquí es mucho mejor el dinero alcanza para algo más que comida, podemos comprar las cosas personales	Here it is much better because you can afford more than just food, you can buy personal items.	5			#NULL!	Salí de maracaibo a Maicao y luego en bus hasta Bogotá	I left Maracaibo to Maicao and then by bus to Bogota.	1	#NULL!			#NULL!	1	#NULL!	#NULL!			1	#NULL!	2	Ecuador	Ecuador	Por que no alcanzaba para nada el dinero	because the money wasn't sufficient
R_1r7bVUuops9m7Zf	1	#NULL!	2	22	1	2	1		#NULL!	#NULL!	#NULL!	Mesero en Restaurante	Waiter	1			Analista de recursos HUmanos			770000	Trabajo aquí y envió dinero allá no alcanza el dinero para nada	I work here and send money there but the money isnt enough for anything.	6			#NULL!	Autobús	Bus	2	1	Vacaciones por que tengo familia en la guajira	Vacation because I have family in Guajira	1	1	#NULL!	#NULL!			1	#NULL!	1			Por ayudar a mi familia y a mi hija para que puedan subsistir por un mejor futuro	to help my family and my daughter so they could have a better future
R_6F5sf43TM9Lo3nz	1	#NULL!	2	39	1	4	3		#NULL!	1	#NULL!			1			Producción automotriz			500.000	Muy diferente. Acá el colombiano se queja del sueldo mínimo, pero en comparación con Venezuela es mucho dinero. Venezuela está quebrado porque el gobierno acabó con todas las industrias y están quebradas.	Very different. Here Colombians complain about the minimum wage but in comparison to Venezuela it is a lot of money. Venezuela is bankrupt because the government ended all the industries and they are all bankrupt.	6			#NULL!	Salí de Valencia hasta Cúcuta por tierra y luego hasta Bogotá en avión	I left Valencia to Cucuta by land and then to Bogota by plane.	2	1	Turismo	Tourism	1	1	#NULL!	#NULL!			1	#NULL!	2	Argentina	Argentina	Razones económicas. Sin empleo no hay ingresos. Futuro de mis hijos La inseguridad La escasez	economic reasons, without work there is no income, my children's future, insecurity, shortages
R_10pFUet5ziGNRNX	1	#NULL!	2	33	2	2	3		#NULL!	1	#NULL!			1			Profesora			780000	La salida para Colombia cambia por que la economía de aquí es muy diferente con el sueldo mínimo me alcanza allá con el sueldo mínimo solo podías comprar comida para una semana, hay total de valuación de la moneda	The exit for Colombia changes because the economy here is very different. The minimum wage here it is sufficient, with the minimum wage there you could only buy food for a week, there is total valuation of money.	9	Licenciada en ciencias de la educación con maestría en Desarrollo Curricular		#NULL!	Por tierra en autobús	By land by bus	1	#NULL!			#NULL!	2	1	30	Para sellar el pasaporte y hacer vueltas de documentos, revisar mi casa y mi carro	To get a passport stamp and to finalize documents, check on my house and my car	2	1	1			La economía, no alcanzaba el dinero, no se conseguían alimentos	economy, shortage of money, you can't find food
R_30x83lciZ3My5Ud	1	#NULL!	2	31	2	1	4		#NULL!	#NULL!	3			2			Psicopedagogía			500.000	En Venezuela teníamos una tienda y criábamos cerdos, de repente el alimento de cerdos se puso muy costoso y nos robaron todo de la tienda. Cuando se puso muy escasa la comida mi esposo se vino y luego vinimos todos.Aquí tenemos que trabajar pero hay comida.	In Venezuela we had a store and we raised pigs, all of a sudden the pigs food because very expensive and they robbed our entire store. When there were many food shortages my husband came and then we all came. Here we have to work but there is food.	8	Psicopedagogía		#NULL!	Salí de Maracaibo a Maicao y de ahí a La Guajira (Colombia) y luego para Bogotá	I left Maracaibo to Maicao and from there to Guajira (Colombia) and after to Bogota	1	#NULL!			#NULL!	1	#NULL!	#NULL!			1	#NULL!	1			Por cuidar el núcleo familiar porque mi esposo estaba aquí Por la crisis económica	to take care of the nuclear family because my husband was here because of the economic crisis
R_2ttMWa2iXXrzEjv	1	#NULL!	2	48	2	1	2		#NULL!	#NULL!	#NULL!	Ventas ambulantes	Sales	1			reportera de emisora			700000	Un cambio total por que no me alcanzaba el dinero aquí es difícil peor se consigue comida ni medicina	A total change because the money there was not sufficient here it is difficult but you can find food and medicine.	9	Licenciada en comunicación social y maestría en ciencias de la comunicación		#NULL!	Cruce frontera y después autobus	I crossed the border and then by bus	1	#NULL!			#NULL!	1	#NULL!	#NULL!			1	#NULL!	1			La escasez de alimentos, escasez de medicamentos, cerraron las emisoras por el problema político y me quedé sin empleo, cancelaron las clases en las universidades	shortage of food, shortage of medicine, they closed the radio station because of political problems and I was left without a job, they cancelled classes at one of the universities
R_07k2Y4P98pswgkp	1	#NULL!	2	25	1	2	1		#NULL!	#NULL!	#NULL!	Domiciliario en un fruver	housekeeping	1			Técnico tributario del servicio municipal de Puerto Cabello			720.000	El dinero no alcanza y decidí retirarme. La mayoría de profesionales estamos Migrando. ES muy critica, de hecho a ciencia cierta no sé cuánto es el sueldo mensual y no alcanza para un kilo de carne.En Colombia uno gana para costear los gastos pero el día a día es muy difícil solo.	The money is not sufficient and I decided to leave. The majority of professionals in Venezuela are migrating. It is very critical, I don't know what the monthly salary is but it Is not enough for a kilo of meat. In Colombia I earn to pay for our expenses but the day to day is hard.	6			#NULL!	Salí desde Puerto Cabello por tierra y llegué a Bogotá	I left Puerto Cabello by land and arrived in Bogota	1	#NULL!			#NULL!	1	#NULL!	#NULL!			1	#NULL!	1			Las razones políticas, económicas y sociales. Tenemos una sociedad cada día más hundida en la miseria.	political reasons, economic and social. We have a society each day more sunken in misery
R_Q9roaHVU9yVI9kB	1	#NULL!	2	38	2	1	2		#NULL!	#NULL!	#NULL!	Peluquera de caninos	pet grooming	1			tenía consultorio de Veteriaria			700000	Aqui estoy mejor por que en Venezuela no te alcanzaba para comprar la comida, y si había dinero y no había alimento, aquí hay comida y se puede comprar con facilidad	Here I am better because in Venezuela you couldn’t afford to buy food, there was money but no food, here there is food and you can buy it easily	8	Veterinaria		#NULL!	Autobús	Bus	2	1	Barranquilla para buscar trabajo, vine y ahorre pero cuando regrese despues de tres meses mis hijos y mi esposo estaban muy delgados, no habia alimento y fue muy impactante encontrarlos así	Barranquilla to look for work, I came and saved money but when I went back after 3 months my children and husband were all so thin, there was no food, it was very impactful to find them like that	2	2	1	90	Fui por mi familia cuando regrese estaban muy mal de salud y sin alimentos	I went for my family, when I went back they were poor of health and without food	1	#NULL!	2	Canadá	Canada	Por la escasez de alimentos, por la oposición al gobierno nunca he estado de acuerdo con ellos, trabajaba solo para comer lo que conseguías ni siquiera lo que querías	because of shortage of food, the opposition to the government I have never been in agreement with them, I worked only to eat what you could find was not even what you wanted
R_3lOgXiWv9hFQpP3	1	#NULL!	2	44	2	2	1		#NULL!	#NULL!	#NULL!	Venta de empanadas y comidas rápidas en la calle	independent food sales	1			Adminsitradora secretaría de cultura			700000	Aquí es mucho mejor cambio totalmente, tenemos acceso a los medicamentos y alimentos y los hay. con mi sueldo no nos alcanzaba	Here it is much better, complete change. We have access to medicine and food, with my income I couldn't afford it	6			#NULL!	Autobús hasta la frontera y desde Cucuta a Bogotá en avión	Bus to the border and from Cucuta to Bogota by plane	1	#NULL!			#NULL!	1	#NULL!	#NULL!			1	#NULL!	1			La escasez de alimentos, las largas filas para comprar que no podíamos hacer por que debíamos trabajar nos tocaba pagar cosas más caras	shortages of food, long lines to buy that we could not stand in because we had to work so we had to buy more expensive things
R_2zwhr75kC99AF5x	1	#NULL!	2	25	1	6	2		#NULL!	#NULL!	#NULL!	Domiciliario en un restaurante	cleaning at a restaurant	1			Administrador de un casino			600.0000	Hay mucha diferencia, desde que llegué acá mi vida cambio completamente. Cada vez la moneda está mas devaluada.Aquí gano menos del mínimo y me alcanza para vivir y enviarle a mi hija en Venezuela.	There is a great difference, since I arrived my life has completely changed. The currency continues to devalue. Here I earn less than minimum wage but I am able to live and send money back to my daughter in Venezuela.	5			#NULL!	Salí de Valencia, San Cristobal y Cruce la frontera por tierra y luego hasta Bogotá.	I left Valencia, San Cristobal and crossed the border by land and after to Bogota	2	1	Vine a visitar amigos a Bucaramanga	I came to visit friends in Bucaramanga	1	1	#NULL!	#NULL!			1	#NULL!	1			La crisis social, No hay respeto por los otros El gobierno es dictador y corrupto La delincuencia	social crisis, there is no respect for others, the government is a dictatorship and it is corrupt, deliquency
R_1BP1VhZQsYXk0nB	1	#NULL!	2	23	2	6	1		#NULL!	#NULL!	#NULL!	Manicurista	nail salon	2			Enfermera			600000	Mejor aquí puedo enviar dinero para ayuda de mi familia y de mi hijo	Better here, I can send money to my family and my son.	6			#NULL!	Autobús	Bus	1	#NULL!			#NULL!	1	#NULL!	#NULL!			1	#NULL!	2	Ecuador	Ecuador	La economía, por que el dinero no me alcanzaba para comer ni para subsistir	economy, because the money wasn't sufficient to eat or survive
R_3dMrYta8t71hF59	1	#NULL!	2	22	1	2	3		#NULL!	1	#NULL!			1			Independiente, preparaba donas			600.000	A pesar de todo , aquí uno al menos puede comer cada día así sea vendiendo tintos. Allá era muy malo porque el dinero no alcanza para nada	With everything else aside, here at least you can eat every day even if it is selling coffee. There it was very bad because you couldn’t afford anything.	5			#NULL!	Salí de Estado Argaua hasta Cucuta y luego a Bogotá, Todo por tierra.	I left Argaua to Cucuta and then to Bogota, all by land.	1	#NULL!			#NULL!	1	#NULL!	#NULL!			2	1	1			Por la comida que no hay, por la inseguridad y porque quiero una mejor educación para mi hija, por el gobierno	for the food that doesn't exist, because of insecurity and because I want a better education for my daughter, because of the government
R_umm0sHCT7Rwiwfv	1	#NULL!	2	50	2	1	3		#NULL!	5	#NULL!			1			Docente de Bachillerato			500000	Es crítica en Venezuela eramos empleados de la administración pública, somo pensionados, aquí no ha sido fácil buscar empleo, entonces ha sido muy difícil en ambos países. Aunque hemos querido trabajar en otras cosas pero no hemos podido	It is critical, in Venezuela we were employees of the public administration, we were pensioned, here it has not been easy to find a job so it has been hard in both countries. Even though we have wanted to work in other things we havent been able to	8	Socióloga y Licenciatura en Educación		#NULL!	Cruce la frontera y Autobús	I crossed the border and bus	2	3	Por que mi esposo Diplomático de la embajada de Venezuela, lo acompañaba o de vacaciones	Because my husband is a diplomat for the Venezuelan embassy, I went with him or on vacation	1	2	1	30	Por problemas familiares, de salud de mi mamá, trámites de mi pensión	Because of family problems, my mother's health, pension procedures	1	#NULL!	2	Argentina	Argentina	Al alimentación , la crisis alimentaria es terrible, por la seguridad también, no hay lugar donde vayas donde no te sientas en peligro, no puedes dormir por que estás en peligro.	food, food crisis is terrible, security, there is nowhere you can go and not feel in danger, you can't sleep because you are in danger
R_33EEeNqyY0eN5Ea	1	#NULL!	2	30	2	6	6	Vende tinto por horas	#NULL!	#NULL!	#NULL!			5						200000	Mejor que como estaba en venezuela, por qué en venezuela no tenía ningún beneficio y no tenia salario. En cambio aquí logra tener un poco de ingresos mayor.	Better than in Venezuela because in Venezuela I didn’t have any benefits or a salary. While here I have been able to have more income.	4			#NULL!	Bus.	Bus	1	#NULL!			#NULL!	1	#NULL!	#NULL!			1	#NULL!	2	Colombia	Colombia	Por su economia, por que es insostenible en venezuela. Por ayudar a sus familiares y por lo menos darle una ayuda a mis hijos que se encuentran en venezuela.	economy, it is unsustainable in Venezuela. To help family and at lest givehelp to my children who find themselves in Venezuela
R_4NPFMNtooKSgsA9	1	#NULL!	2	28	2	6	2		#NULL!	#NULL!	#NULL!	Venta de café en la calle	coffee sales on the street	2			Ventas en la calle			200000	Acá en Colombia me va mejor por ganó un poco más pero igual aquí es muy poco para sostenerse	Here in Colombia it is better because I earn a little more but even so it is very little to support oneself	5			#NULL!	Autobús	Bus	1	#NULL!			#NULL!	1	#NULL!	#NULL!			1	#NULL!	1			Por la situación económica, los precios de la comida están muy altos, solo podíamos comer una comida al día	economic sitution, the price of food is too high, we could only eat once a day
R_2SrwdLaTunWsSVs	1	#NULL!	2	22	2	2	3		#NULL!	2	#NULL!			2			De mecánico , ayudante de bodegaje y de conducción			50000 y 100000	Casi igual, por que la situación del país era complicada y lo que trabajaba era para sobrevivir comprando la comida.	Almost the same because the situation in the country was complicated and what I earned was to survive buying food	6			#NULL!	Bus	Bus	1	#NULL!			#NULL!	1	#NULL!	#NULL!			1	#NULL!	2	Colombia	Colombia	La situación de mi hijo que viene en camino, por que no se consiguen medicamentos nos se consiguen pañales, tocaba hacer colas para conseguir un solo paquete de pañales, la comida para el embarazo, también mis abuelos dependían de mi y conseguir alimentos era muy difícil. la situación económica es muy difícil	the situation of my son who is on his way, because you cannot find medicine, you cannot find diapers, you had to stand in line to find only one pack of diapers, food for the pregnancy, also my grandparents depend on me and finding food was very hard. The economic situation is very hard
R_5vtHDxsSskPgcAV	1	#NULL!	2	26	1	2	1		#NULL!	#NULL!	#NULL!	Chef en restaurante de comida china	Chef at chinese food restaurant	1			Chef de cocina china			900000	Actualmente estable aquí es Colombia en Venezuela no se encuentra que comer y no alcanzaba el dinero	Currently stable here in Colombia, in Venezuela you cant find food to eat and the money wasn't enough	5			#NULL!	Llegué a Cucuta en autobús y después en avión a Bogotá	I arrived in Cucuta by bus and after by plane to Bogota	2	1	A vivir y a conocer COlombia, unos amigos me invitaron	To live and get to know Colombia, some friends invited me	5	1	#NULL!	#NULL!			1	#NULL!	2	España	Spain	Por la situación y para darle un futuro a mi hijo, tenía mucho miedo por que no hay recursos médicos, aquí conocía como era y preferí estar aquí, que mi bebe naciera en un lugar seguro	because of the situation and to give my son future, I was very scared because there were no medical resources, I knew what it was like here and I preferred to be here, for my baby to be born somewhere safe
R_0AsohOUb2hXAMcV	1	#NULL!	2	29	2	1	5		#NULL!	#NULL!	#NULL!			6	Tenian empresa y trabajaban de forma independiente.	personal business				3.000.000 a 4.000.000	Aquí está mucho mejor, por que pueden cubrir todos los gatos y pueden ahorrar a diferenci de allá.	Here it is much better because you can cover all costs and you can save which is different from there.	8	Diseño gráfico		#NULL!	Avión	Airplane	1	#NULL!			#NULL!	2	1	10	Por uqé su familia se encuentra allá. Fue de vacaciones	Because their family is there. For vacation	1	#NULL!	1			La economía y la inseguridad	economy and insecurity
R_2S1CYffSoZ8pza5	1	#NULL!	2	38	2	1	3		#NULL!	24	#NULL!			1			Asistente administrativo de firma de administradores públicos			2200000	Obviamente ha mejorado por que mi esposo es ingeniero y allá no estaba trabajando, no podía por que estaba en una lista de Tascón (dirigente político) en contra del presidente y por ello no conseguía trabajo, trabajaba como taxista. Aquí el dinero nos alcanza más la alimentación no es costosa lo único costoso es la educación	It has obviously improved because my husband is an engineer and there he was not working, he couldn’t because he was on a list of a political leader in opposition to the president and because of that he couldn’t find work, he worked as a taxi driver. Here the money goes further and the food isn't as expensive, the only expensive thing is education.	8	Administración de empresas		#NULL!	Avión	Airplane	2	3	A visitar a mi esposo que está aquí hace un año.	To visit my husband who has been here for a year	1	1	#NULL!	#NULL!			1	#NULL!	1			Por que mi esposo no conseguía trabajo por la firma y aquí tuvo una oportunidad laboral	because my husband couldn't find work and here he had job opportunities
R_2ScRdZmhVX0LRnH	1	#NULL!	2	34	2	2	2		#NULL!	#NULL!	#NULL!	Atiendo Panadería	bakery	1			Técnica de seguridad industrial			700000	Aquí en Colombia, por que la situación de allá no permite que alcance ni para un desayuno. Aquí sabiendo economizar el dinero nos alcanza	Here in Colombia, because the situation there means I couldn't even afford breakfast. Here knowing how to spend economically we have enough money.	6			#NULL!	Autobús	Bus	1	#NULL!			#NULL!	1	#NULL!	#NULL!			1	#NULL!	1			La necesidad en mi casa, pues teníamos mucha necesidad, nos quedamos sin empleo, nos costaba adquirir los productos de primera necesidad, sufríamos de hambre	the necessity in my home, we had a lot of necessity, we were left without jobs, it was difficult to find basic products, we were hungry
R_2ZJjXWAC3Q4SpE0	1	#NULL!	2	25	1	2	2		#NULL!	#NULL!	#NULL!	Frutiverduras	Supermarket worker	1			Autopartes			450000	Un poco mejor, que aquí si me da la oportunidad de mantenerse y sostener a la familia.	A little better, here I have the opportunity to maintain myself and support my family.	3			#NULL!	Bus	Bus	1	#NULL!			#NULL!	1	#NULL!	#NULL!			1	#NULL!	2	Colombia	Colombia	La falta de medicinas, medicamentos, trabajo, la comida faltaba, los estudios.	lack of medicine, work, food, studies
R_0PWudNVz2ZFqlod	1	#NULL!	2	32	1	1	1		#NULL!	#NULL!	#NULL!	Tatuador	tattoo artist	1			Tatuador			700000	Aquí es un poco mejor, por que el ingreso aquí en Venezuela sirve más la cambio	Here it is a little better, because of the income here, in Venezuela the exchange works better	7			#NULL!	Aviòn hasta táchira y después en autobús hasta Bogotá	Airplane to Tachira and then by bus to Bogota	1	#NULL!			#NULL!	1	#NULL!	#NULL!			1	#NULL!	2	Ecuador	Ecuador	Mejorar la economía y el ingreso de mi familia	improve the economy and income of the family
R_9TSg4vnRot01MrL	1	#NULL!	2	32	2	1	2		#NULL!	#NULL!	#NULL!	En turnos en un callcenter	call center	1			Abogada			1500.000	Aquí la situación es precaria, el sueldo mínimo no alcanzaba, no tienen en cuenta mi profesión y solo me dan trabajos como bachiller	Here the situation is precarious, the minimum income wasn't enough, they don’t take my profession into account and only let me work as a high school graduate.	9	Abogada con posgrado en derecho penal.		#NULL!	Avión	Airplane	2	1	Para conocer, pasear, disfrutar.	To get to know, leisure, enjoy	2	2	1	15	Legalizar los papeles	Legalize papers	1	#NULL!	2	Colombia	Colombia	Que las inversiones no dan más, perdidas económicas. Mucha crisis económica.	the investments were no longer sufficient, economic losses, a lot of economic crisis
R_YadG7CJBy2kbSwh	1	#NULL!	2	32	1	1	1		#NULL!	#NULL!	#NULL!	Call center	call center	2			Supervisor de oficina del estado de operaciones comerciales			950000	Ahora la situación esta mejor, yo cubro todos los gastos míos y de mi familia en Venezuela. en mi país ya no hay la posibilidad de los gastos básicos. Aunque aquí en Colombia los arriendo y servicios son costosos	Now the situation is better, I cover all of my costs and my family's in Venezuela. In my country there is no longer the possibility of basic expenses. Even though here in Colombia rent and services are very expensive.	8	Mecánica Automotríz		#NULL!	Autobús	Bus	2	1	Por que mis padres son de aquí y venía de vacaciones	Because my parents are from here I would come on vacation	1	2	1	15	Renunciar y hacer cierre de año y entregar mi empelo por que había estado allí diez años	Renounce and close the year and end my job because I was there for 10 years	1	#NULL!	2	España	Spain	el poder adquisitivo, la medicina, la alimentación , baje como 30 kilos de pesos. Hice la dieta de Maduro, comíamos solo papa y plátano todo el día.	acquisitive power, medicine, food, I lost about 30 kilos of weight. I did the Maduro diet, we ate only potatoes and plantains all day.
R_3iVd9uUZnb18hOm	1	#NULL!	2	44	1	1	1		#NULL!	#NULL!	#NULL!	Empresa de seguridad	security business	1			Área de seguridad			750.000	Mucho mejor, en venezuela era horrible no tenía poder adquisitivo para los alimentos, salud, alimentación.	Much better, in Venezuela it was horrible I didn’t have acquisitive power for food and health.	8	Licenciatura en educación		#NULL!	Bus	Bus	1	#NULL!			#NULL!	1	#NULL!	#NULL!			1	#NULL!	1			La situación política de mi país, la económica, los servicios de salud no hay forma de limpiar el desastre que hay en venezuela.	political situation of my country, economy, health services, there is no way to clean up the disaster that there is in Venezuela
R_1gh9BKwob6v1Qlm	1	#NULL!	2	27	2	2	2		#NULL!	#NULL!	#NULL!	Aseo en apartamentos	housekeeping at a cigarette store	1			en un peaje			1000000	Aquí estamos un poco mejor por que allá no podían comer no nos alcanzaba el dinero	Here we are a little better because there we couldn’t eat, we couldn’t afford it	5			#NULL!	Autobús	Bus	1	#NULL!			#NULL!	1	#NULL!	#NULL!			1	#NULL!	1			No tenia comida para mi hija	I didn't have food for my daughter
R_25Tqhnyi6oZfjR3	1	#NULL!	2	30	2	2	3		#NULL!	3	#NULL!			1			conductor de trasporte publico			sin ingresos	Igual, por qué aún no tiene ingresos. Allá ganaba bien pero no alcanzaba la plata.	The same because even so I don't have an income. There I earned well but it wasn't enough.	7			#NULL!	Bus	Bus	1	#NULL!			#NULL!	1	#NULL!	#NULL!			1	#NULL!	1			Lo que lo hizo salirse es la situación, buscar mejor calidad de vida, poder adquirir lo básico, unos días antes de venirse lo robaron, por lo que también la inseguridad fue un motivo.	the situation, to look for a better quality of life, be able to acquire the basic things, a few days before coming they robbed him/her, insecurity was another motive
R_1C7SypglPWzVUgv	1	#NULL!	2	18	2	2	5		#NULL!	#NULL!	#NULL!			1			Estudiante			780000	LA situacion es muy diferente no alcanza el sueldo para nada si comes no te vistes	The situation is very different money isnt enough for anything, if you eat you cant get dressed.	4			#NULL!	Autobús	Bus	2	1	A visitar a mi familia	To visit my family	1	1	#NULL!	#NULL!			1	#NULL!	1			Por la falta de alimentación , por que no hay estabilidad, si tienes dinero no te alcanza o no hay los productos que quieres adquirir	lack of food, there is no stability, if you have money it is insufficient, there are not the products you want to acquire
R_TuVYszujtbYOvlL	1	#NULL!	2	25	1	2	1		#NULL!	#NULL!	#NULL!	Ventas ambulantes	independent food sales	1			Técnico automotriz			700.000	Muy accesible, Acá uno trabajando puede vivir y ahorrar. En Venezuela era muy fuerte, debido a la escasez de los alimentos, el desempleo e inseguridad.	Very accessible, here working you can live and save. In Venezuela it was very difficult, due to the shortage of food, unemployment and lack of safety.	5			#NULL!	Salí desde Valencia a San Cristobal y de ahí a Cúcuta. Todo por tierra	I left Valencia to San Cristobal and from there to Cucuta. All by land	1	#NULL!			#NULL!	1	#NULL!	#NULL!			1	#NULL!	1			Debido a la inseguridad Escasez de alimentos El desempleo	insecurity, shortage of food, unemployment
R_Utp2DUzMtmTsTe1	1	#NULL!	2	21	2	6	1		#NULL!	#NULL!	#NULL!	Puesto de comidas rápidas	fast food stand	2			Negocio de víveres			900000	Actualmente es mejor aquí , me alcanza para todos los gastos de mis hijos, allá no podía comprar comida, por que no había.	Currently it is better here, I can afford my sons expenses, there I couldn’t buy food because there wasn’t any.	7			#NULL!	Autobús cruce por trocha	By bus I crossed	1	#NULL!			#NULL!	1	#NULL!	#NULL!			1	#NULL!	1			Ya no me alcazaba para los alimentos de los niños y no los conseguía una cuñada me ofreció su casa aquí	I didn't have enough food for my children and I couldn't find them, my mother in law offered me her house here
R_BrWnEPtXSqFunYd	1	#NULL!	2	31	2	5	2		#NULL!	#NULL!	#NULL!	Mesera de restaurante	waitress	1			En casa de familia y vendiendo productos de catálogo			600000	Ha mejorado un poco por que mis hijos comen mejor aquí podemos comprar comida	It has improved a little because my children can eat better, here we can buy food	4			#NULL!	Autobús	Bus	1	#NULL!			#NULL!	1	#NULL!	#NULL!			1	#NULL!	1			La situación de que trabajaba y no me alcanzaba , no conseguía la comida tenía que ir temprano ha hacer colas y perdía días de trabajo, no conseguía las medicinas que necesitaba mi mamá	the situation where I worked but didn't have enough, I couldn't find the food I needed to go early to stand in line and lose days of work, I couldn't find the medicines my mother needed
R_27eqzkZCs8dZoN8	1	#NULL!	2	28	2	2	3		#NULL!	2	#NULL!			2			Limpieza y servicios generales			700.000	Ma, porque allá no hay trabajo, ni comida. Uno no sabe donde buscar la plata. Aquí hemos conseguido nuestro trabajo y eso nos ayuda	Bad, because there there is no food or work. One doesn't know where to look for money. Here we have found our job and that helps us	5			#NULL!	Salí desde Maracaibo, luego Maicao y de ahí pasamos por la trocha y agarramos para acá. Todo por tierra.	I left Maraicabo and after Maicao and from there we passed by the shortcut and came here. All by land.	1	#NULL!			#NULL!	1	#NULL!	#NULL!			1	#NULL!	1			Por la necesidad que no teníamos nada Mi esposo estaba aquí en Colombia No hay comida No hay trabajo	because of the necessity, we didn't have anything, my husband was here in Colombia, there is no food, there is no work
R_suo51mlRambQhIl	1	#NULL!	2	26	2	2	3		#NULL!	1	#NULL!			1			Mantenimiento empresa			700000	la situación ha desmejorado mucho, ya no es posible estar allá, no alcanza para nada y cada día hay más inflación, el Bolivar está muy devaluado	the situation has gotten worse, it is no longer possible to be there, it is not enough for anything and each day there is more inflation, the Bolivas has no value	6			#NULL!	Autobús	Bus	1	#NULL!			#NULL!	1	#NULL!	#NULL!			2	1	1			Por la economía, lo que trabajaba no me alcanzaba para nada, necesitaba ayudar económicamente a mi familia	because of the economy, what I worked wasn't sufficient for anything, I needed to help my family economically
R_2Et7B7DawVgNdkl	1	#NULL!	2	31	1	2	1		#NULL!	#NULL!	#NULL!	Domiciliario y cuidando un parqueadero	housekeeping	1			Administraba un autolavado			1200000	Ha cambiado la situación actualmente, aquí se consiguen alimentos y así sea pagando uno puede optar por salud.La Situación en Venezuela es muy difícil. No podía rendir el dinero que me pagaban	The situation has changed currently here we can find food and even if it is paid you can opt for health. The situation in Venezuela is very difficult. I couldn’t afford anything because they didn’t pay me	7			#NULL!	Salí desde San Cristobal con mi hermana hasta cucuta y de ahí hasta Bogotá por tierra.	I left San Cristobal with my sister to Cucuta and from there to Bogota by land	1	#NULL!			#NULL!	1	#NULL!	#NULL!			1	#NULL!	1			La situación económica, lo que uno se ganaba no servía para nada Hubo un momento en que tuvimos que comer desperdicios de los perros, lo aliñábamos y nos lo comíamos.	the economic situation, what one earned was not enough for anything, there was a time we had to eat scraps from the dogs, I would season it and we would eat it
R_31gFKsU2VKNoU6Y	1	#NULL!	2	28	2	2	2		#NULL!	#NULL!	#NULL!	en casa de familia	friends home	1			anfitriona de restaurante			900000	Aquí estamos más tranquilos aquí alcanzamos a conseguir la comida y las medicinas	Here we are more calm, here we can find food and medicine.	3			#NULL!	autobús	Bus	2	1	a Cucuta de visita a mi padre	to Cucuta to visit my father	1	1	#NULL!	#NULL!			1	#NULL!	1			Por que la situación está terrible, mis hijos bajaron de peso, no se conseguía medicina, mi esposo se vino primero y después me trajo a mí, hay mucha delincuencia	the situation is terrible, my children lost weight, we couldn't find medicine, my husband came first and then brough me, there is a lot of deliquency
R_vGku5LtmULxxr7b	1	#NULL!	2	33	1	2	2		#NULL!	#NULL!	#NULL!	Pizzero	pizza place	1			Admiistrabna un restaurante pizzeria			900000	Aquí tengo una mejor calidad de vida, me alcanza más el dinero puedo vivir mi familia y yo, podemos comprar alimentos	Here I have better quality of life, I can afford more, my family and I can live, we can buy food	8	Administración de empresas		#NULL!	Autobús	Bus	2	1	de visita a ver unos familiares a San gil	to visit friends in San gil	1	2	1	3	A buscar a mi esposa y a mis hijos	To get my wife and children	1	#NULL!	1			La alimentación , la economía, perdí prácticamente mi negocio en menos de un año ya no lo pude mantener más pero ya es imposible de sostener	food, the economy, I lost my store in less than a year, I couldn't maintain it it was impossible to maintain
R_2ttF0kpQCW1OZES	1	#NULL!	2	37	1	1	3		#NULL!	3	#NULL!			1			Diseñador gráfico			900.000	En Colombia la situación ha sido difícil, pues siendo profesional es complicado obtener trabajo por temas de homologación de títulos, en el sector privado y en el publico. Durante la crisis trabajábamos pero no era sostenible, por la adquisición de productos de primera necesidad.	In Colombia the situation is difficult, because a professional it is hard to find a job because of the situation of homogenous titles in the public and private sector. During the crisis we worked but it was not sustainable bceause of the acquisition of basic products.	8	Licenciado en artes		#NULL!	Salí desde Maracaibo para Bogotá por tierra	I left from Maracaibo to Bogota by land	2	1	A Barranquilla por vacaciones.	to Barranquilla for vacation	2	2	1	30	Por compartir con la familia en diciembre	To be with my family in December	1	#NULL!	2	Posiblemente Australia	Australia possibly	El factor económico, no poder adquirir fácilmente algún bien La parte política, hay mucho fanatismo, es peligrosa la libertad de expresión, no puedes llevarle la contraria a alguien porque te puede matar	the economic factor, not being able to acquire something good easily, there is a lot of bigotry, the liberty of expression is dangerous, you cannot oppose someone because they can kill you
R_e2sh4673cIxuB6F	1	#NULL!	2	25	2	6	3		#NULL!	1	#NULL!			1			Servicio militar			300.000	Aquí es mucho mejor que venezuela, con un día de trabajo alcanzas a comer allá trabajabas el mes y no alcanzabas.	Here it is much better than Venezuela with one day of work I can eat, there you could work for a month and not have enough	7			#NULL!	Salí desde Maracaibo, hasta Maicao y de ahí a Bogotá. Por tierra.	I left Maracaibo to Maicao and from there to Bogota. By land	1	#NULL!			#NULL!	1	#NULL!	#NULL!			1	#NULL!	1			Por el sueldo, no tenía la manera para mis gatos y los de mi hija Por encontrar un mejor futuro para nosotras dos	because of the income, I didn't have a way for my cats and those of my daughter, to give us both a better future
R_27l0Gd9kQbu94lP	1	#NULL!	2	24	2	6	2		#NULL!	#NULL!	#NULL!	Mesera de restaurante	waitress	2			Administraba empresa de eventos			700000	Mucho mejor en Colombia , aquí puedo comprar más cosas y le puedo comprar más cosas a mi hijo, la mayoría de los sueldo en Venezuela son mínimos y allá no alcanza para nada	Much better in Colombia, here I can buy more things and I can buy more things for my son, the majority of incomes in Venezuela are minimum wage and it is not enough for anything.	6			#NULL!	Autobús	Bus and airplane from Cucuta to Bogota	2	3	Aquí en Colombia viví dos años con el padre de mi hijo en Tocancipá y después volví a Venezuela	Here in Colombia I lived for two years with the father of my son and then I went back to Venezuela	6	1	#NULL!	#NULL!			1	#NULL!	2	Chile	Chile	La circunstancia de tener un bebe pequeño, no se encontraba comida ni nada de lo que se necesita para sostener un bebé , y como el padre no respondió por él me tocaba a mi sola y no me alcazaba	the circumstances of having a small baby, you couldn't find food or anything necessary to support a baby, and since the father didn't respond I had to do it alone and I couldn't afford it
R_3lQPGFU7UvHZ4Lz	1	#NULL!	2	30	2	6	3		#NULL!	1	#NULL!			2			Estilista y manicurista			0	Cuando trabaje el dinero me alcanzaba para mantener a mis hijos, les enviaba dinero	When I worked the money was enough to support my children, I sent them money.	5			#NULL!	Autobús	Bus	2	1	A Cartagena y a Bucaramanga allá tengo un tío que me iba a ayudar y estuve unos días pero no me fue bien	To Cartagena and Bucaramanga there I have an uncle who was going to help me and I was there a few days but it didn’t go well	2	1	#NULL!	#NULL!			2	1	1			Por que ya mi matrimonio no iba bien, mi esposo era mayor y no tenía trabajo y no había sustento	my marriage was not going well my husband was older and didn't have a job and there was no substance
R_6rHsDlVbU2wNJRf	1	#NULL!	2	36	1	2	2		#NULL!	#NULL!	#NULL!	Lo que me salga- oficios varios	varied work	1			Herrería			800.000	Estoy asombrado por los precios que me informa mi esposa, cada día las cosas empeoran. Aquí uno con mucho menos hace un mercado. Los arriendos si son costosos	I am amazed by the prices that my wife informs me of, each day things get worse. Here with much less you can go to the grocery store. Rent is expensive	2			#NULL!	Salí desde Maracaibo hacía aquí por vía terrestre	I left from Maracaibo to here by land	1	#NULL!			#NULL!	1	#NULL!	#NULL!			1	#NULL!	1			La situación económica, hay colas para hacer un mercado, para comprar un paquete de pañales. Con las persoas que yo trabajaba se fueron del país. Todos huimos	economic situation, there are lines to go to the market, to buy a pack of diapers. The people I worked with left the country, we all ran away
R_2V8Rcj4Et9pj7Ex	1	#NULL!	2	37	2	2	4		#NULL!	#NULL!	12			1			Dueña de una patelería			740.000	La que viví allá, pues tenía mayores ingresos, pero no pude seguir porque no se consigue la materia prima. Fue imposible seguir trabajando. Aquí es estable, porque podemos cubrir los gastos básicos.	Life there, I had better income but I couldn’t continue. It was impssible to find a job. Here it is stable, we can cover our basic expenses.	5			#NULL!	Salí de Valencia en un avión hasta Medellín, y de ahí directo a Bogotá. Tuve que vender todo lo de mi casa para poder pagar el pasaje de los tres.	I left Valencia by plane to Medellin and from there directly to Bogota. I had to sell everything in my house to be able to buy a flight for three.	1	#NULL!			#NULL!	1	#NULL!	#NULL!			1	#NULL!	1			La crisis porque no había alimento ni medicina. Viví algo muy trágico con un familiar y mi hija que se enfermaron y no encontramos ni un acetaminfen	the crisis there was no food or medicine. I lived something very tragic with a family member and my daughter got sick and we couldn't even find an acetaminophen
R_2hQT7MJed0SNl7P	1	#NULL!	2	18	1	6	3		#NULL!	1	#NULL!			3						600000	Mejor por que aquí treinta mil pesos te alcanzan para muchas cosas, en Venezuela no ni para una harina	Better because here 30 thousand pesos is enough for many things, in Venezuela it was not enough even for flour.	6			#NULL!	Autobús desde la frontera	Bus from the border	1	#NULL!			#NULL!	1	#NULL!	#NULL!			1	#NULL!	1			Para ayudar a mi hijo por que allá no se conseguía trabajo, no había nada de comer	to help my son because there you cannot find work, there is nothing to eat
R_2YLZCuqTNFjjmFs	1	#NULL!	2	29	2	5	3		#NULL!	1	#NULL!			1			Monitoreo de camaras y seguridad			300.000	Acceder a la comida porque no hay nada en los anaqueles, los supermercados están vacíos. Aquí me ha ido muy bien, usted si tiene algo de dinero usted consigue la comida y hay medicamentos.	To obtain food because there is nothing on the shelves, the supermarkets are empty. Here I have done very well, if you have money you can find food and there are medicines.	7			#NULL!	Salí de San Cristobal y de ahí hasta Cucuta, hice todo lo legal . Pasé por tierra hasta Bogotá. Mi hija si me la traje sin papeles.	I left San Cristobal and from there to Cucuta. I did everything legally. I went by land to Bogota. I did bring my daughter without papers.	1	#NULL!			#NULL!	2	1	2	Regresé a buscar a mi hija	To get my daughter	1	#NULL!	1			El tema de la comida y querer brindarle un mejor bienestar a nuestros papás. No hay medicamentos no hay. Los niños duraron nueve meses sin clases. Los hospitales no tienen insumos.	food and wanted to give our parents a better wellbeing. There is no medicine. The children didn’t have school for nine months. Hospitals have no supplies
R_3qKFFAdon2Wmqwi	1	#NULL!	2	29	2	6	1		#NULL!	#NULL!	#NULL!	Cajera en un restaurante	cashier	1			Cajera restaurante			850000	Por lo menos ahora comemos, lo que ganábamos no nos alcanzaba para la comida, en Diciembre no pudimos comprar comida ni regalos ni nada, nunca nos había pasado	At least now we eat, what we earned wasn’t enough for food, in December we couldn’t buy food or presents or anything, that had never happened before.	7			#NULL!	Autobús y cruce la frontera	Bus and I crossed the border	1	#NULL!			#NULL!	2	1	12	Para sellar, y traer a mi hijo a mi mamá	To get a stamp, and to bring my son to my mother	1	#NULL!	1			Por que no alcanzaba para comer, ni para los estudios de mi hijo.	I couldn't afford to eat or pay for my son's studies
R_3Ej3Ewgt86BCecl	1	#NULL!	2	29	2	1	4		#NULL!	#NULL!	2			1			Tenía un negocio de miscelanea			740.000	Me siento mejor acá porque por lo menos podemos cubrir las necesidades básicas. En Venezuela era muy difícil por que no nos alcanzaba para nada, incluso así se tenga el dinero.	I feel better here because at least we can cover basic necessities. In Venezuela it was very hard because the money wasn’t enough for antyhing, even if you had money.	8	Politologa		#NULL!	Salimos de Mérida, hasta cúcuta, estuvo cinco meses y luego se vino para Bogotá.	We left Merida to Cucuta, we were there for five months and then came to Bogota.	1	#NULL!			#NULL!	1	#NULL!	#NULL!			2	1	1			Por la situación económica, la inseguridad y es evidente que se implantó una dictadura y uno no puede ejercer sus derechos como debe ser	economic situation, the insecurity and it is evident that a dictatorship has implanted itself and one cannot exercise one's rights as they should
R_3fdj97Xxyixqqon	1	#NULL!	2	29	1	6	2		#NULL!	#NULL!	#NULL!	Mesero	waiter	1			Supervisor de mesoneros en un Hotel			500000	Aquí trabajando mi hijo puede comer, allá trabajaba y trabajaba y no nos alcanzaba para la comida. aquí hasta arriendo pago con lo que me gano	Here working, my son can eat, there I worked and worked and I couldn’t buy food. Here I can even pay rent with what I earn.	7			#NULL!	Autobús	Bus	2	1	A trabajar a conocer Colombia y saber si podíamos venir a vivir aquí	To get to know Colombia and to figure out if we could come here	2	2	1	90	A pasar con mi familia la Navidad, pero la situación estaba muy fuerte y por eso me tocó traerme a mi hijo	to spend Christmas with family, but the situation was very hard and so I had to bring back my son	1	#NULL!	2	Miami o Cancún	Miami or Cancun	No se puede comprar comida, ni ropa. Con un sueldo mínimo no se puede sostener una familia	you cannot buy food or clothers. With a minimum income you cannot sustain a family
R_1Ftcmz1FP8Wbmtn	1	#NULL!	2	27	2	4	3		#NULL!	1	#NULL!			1			Comerciante			0	Allá un sueldo no te alcanza para comer, aquí cuando me he empleado el dinero me ha alcanzado más	There an income is not enough to eat, here when I have work I can afford more	7			#NULL!	cruce frontera y después Autobús	I crossed the border and then by bus	1	#NULL!			#NULL!	2	1	10	Por que necesitaba llevarle unos medicamentos a mi familia que estaban enfermos	Because I had to bring medicine to my family that was sick	1	#NULL!	1			Por que no tenía los suficientes ingresos para darle alimentos a mis hijos, llegue aquí muy flaca por que lo que conseguía era para mis hijos	because I didn't have sufficient income to feed my children, I came here very thin because what I could find was for my children
R_ZjH9wmfWu7Lykal	1	#NULL!	2	36	1	1	1		#NULL!	#NULL!	#NULL!	Ventas informales	informal sales	1			Pintor automotriz			800.000	La situación es muy difícil, no alcanzaba el sueldo. Tú trabajabas y no alcanzaba. Aquí ha sido duro pero estamos mejor aquí.	The situation is very difficult, income isn't sufficient. You worked and it wasn't enough. Here it has been hard but we are better here.	5			#NULL!	Salí de Puerto La Cruz hasta Bogotá	I left Puerto Cruz to Bogota.	1	#NULL!			#NULL!	1	#NULL!	#NULL!			1	#NULL!	1			La situación económica no alcanzaba para comer.	the economic situation, I couldn't afford to eat
R_1n0mKHFqmnAsada	1	#NULL!	2	32	2	1	2		#NULL!	#NULL!	#NULL!	Empleada doméstica	housekeeping	1			Vendedora de ropa			700.000	Aquí la vida es dura porque hay que pagar servicios y arriendo. En Venezuela cada día es peor, lo que trabajas no alcanza ni para comer	Here life is hard because we have to pay for food and rent. In Venezuela each day is worse, what you work isn't even enough to eat.	5			#NULL!	Salí de Maicao hasta Bogotá. Todo por tierra.	I left from Maicao to Bogota. All by land.	1	#NULL!			#NULL!	1	#NULL!	#NULL!			1	#NULL!	1			No alcanzaba para comer y mucho menos cubrir otros gastos	I couldn't afford to eat and much less pay for other expenses
R_2VxroQ3Bj4L3xNA	1	#NULL!	2	27	2	2	3		#NULL!	12	#NULL!			2			Suprevisora de un call center			780000	Actualmente es mejor aquí por la situación de Venezuela, nos alcanza más el dinero, podemos vivir con un mínimo en Venezuela no	Currently it is better here because of the situation in Venezuela, we can afford more, we can live with a minimum income, there we couldn’t	7			#NULL!	Autobús cruce frontera por San Antonio Cúcuta	By bus I corssed the border by San Antonion Cucuta	1	#NULL!			#NULL!	2	1	1	Por que se me acabo la prórroga para poder estar aquí, fui ha hacer los papeles	Because my extension was over to be here I went to do the papers	1	#NULL!	1			Por la calidad de vida de mi hija, no se conseguía nada de lo que ella comía en ese momento y por la seguuridad	the quality of life of my daughter, you couldn’t find anything she eats and because of security
R_2CTZK81uJfeUZdg	1	#NULL!	2	22	2	2	2		#NULL!	#NULL!	#NULL!	Preparo las verduras en un supermercado	Supermarket worker	1			Asistente administrativo			1600000	En Colombia es buenísima por que en Venezuela ganábamos muy bien allá, pero no nos lacanzab ale dinero para nada	In Colombia it is great because in Venezuela we earned very well but the money wasn’t enough for anything	8	Administración de Empresas		#NULL!	Autobús cruce la frontera por Cúcuta	Bus I crossed the border by Cucuta	2	1	Vivi en Barranquilla un año, mi esposo se quedó sin trabajo y debimos regresarnos	I lived in Barranquilla for a year, my husband was left without a job and we had to go back	5	1	#NULL!	#NULL!			2	1	1			La situación económica y por que mi esposo consiguió trabajo aquí y vimos la oportunidad de un futuro mejor	the economic situation and because my husband found work here and we saw an opportunity for a better future
R_2DTvMoYX9t6e0lp	1	#NULL!	2	28	2	6	1		#NULL!	#NULL!	#NULL!	Servicios generales	general services	4						500000	Aquí es mucho mejor porque el sueldo alcanza..allá no hay que comprar	Here it is much better because the income is sufficient, there, there was nothing to buy	5			#NULL!	Por tierra desde Caracas	By land from Caracas	1	#NULL!			#NULL!	1	#NULL!	#NULL!			1	#NULL!	1			Por la necesidad, no tenemos comida ni seguridad	because of necessity, we didn't have food or security
R_2zbQNZqRPGzuht7	1	#NULL!	2	22	2	6	3		#NULL!	6	#NULL!			1			Auxiliar de Cafetería			700000	Aquí estamos mejor por la comida, allá en Venezuela no había ni trabajo, ni dinero, ni alimentos. Muchas personas se quedaron sin empleo por que no podían aumentarle	Here we are better because of the food, there in Venezuela there wasn’t even work or money or food. Many people were left without jobs	5			#NULL!	Autobús cruce frontera por Cúcuta	Bus I crossed the border by Cucuta	2	1	Estuve en el Atlántico de paseo	I was in the Atlantic on travel	1	1	#NULL!	#NULL!			1	#NULL!	1			Por que tengo un bebe y ya no podía conseguirle pañales ni leche, no se podía pagar la guardería y entonces no podía trabajar	because I have a baby and we couldn't find diapers or milk, we couldn't pay for daycare so sometimes I couldn't work
R_1CEi9ouFcHoEqBS	1	#NULL!	2	25	1	1	3		#NULL!	3	#NULL!			1			Mesero			1.300.000	En venezuela es muy crítica en salud, economía, inseguridad. Económicamente no nos alcanzaba para vivir. Todo se nos iba en comida. Aquí es diferente porque podríamos reunir dinero, en venezuela no es posible.	In Venezuela health, the economy and insecurity are very critical. Economically we couldn’t afford to live. Everything we spent on money. Here it is different because we could find money, in Venezuela it was not possible.	4			#NULL!	Salimos de de Caracas a Cúcuta y de ahí a Bogotá.	We left Caracas to Cucuta and from there to Bogota.	1	#NULL!			#NULL!	1	#NULL!	#NULL!			1	#NULL!	1			El bienestar de mis hijos, con la situación que hay en Venezuela de seguridad. En el colegio donde estaban mis hijos me robaron y tiraban bombas lacrimogenas en el colegio.	the wellbeing of my children, with the situation that there is in Venezuela, the security. At the school were my children where, they robbed me and threw teargas
R_3EWmGWCVP9XEzFI	1	#NULL!	2	28	2	6	1		#NULL!	#NULL!	#NULL!	Mesera restaurante	waitress	1			Recursos humanos de una empresa			700000	En Venezuela era muy difícil por que todas las cosas están muy costosas, yo envío dinero para ayudarles allà	In Venezuela it was very hard because things were very expensive, I send money to help them there	6			#NULL!	Autobús cruce frontera por Táchira	Bus I crossed the border by Tachira	1	#NULL!			#NULL!	1	#NULL!	#NULL!			1	#NULL!	#NULL!			Por que estaba pasando necesidad, tengo un hijo y tenia mi responsabilidad con el y como no me alcanzaba decidí buscar nuevos horizontes	because it was past necessity, I have a son and I have my responsibility with him and because I couldn't afford anything I had to look for new horizons
R_3ir3GJ3yAfXw11k	1	#NULL!	2	18	2	6	3		#NULL!	1	#NULL!			2			Ventas en una tienda de ropa			400000	Aquí en Bogotá estoy sola y lo que gano lo envío allá y alcanza un poco más, allá el dinero no alcanza para nada	Here in Bogota I am alone and what I earn I send back and it is worth more, there money isnt sufficient for anything	5			#NULL!	Autobús cruce frontera por Cúcuta	Bus I crossed the border by Cucuta	1	#NULL!			#NULL!	1	#NULL!	#NULL!			1	#NULL!	1			Por mi hija, iba estudiar en la universidad pero quedé embarazada y el padre no respondió por mi hija, me tocaba trabajar y ya no conseguía trabajo	because of my daughter, I was going to study at the university but I became pregnant and the father didn't respond so I had to work and I couldn’t find work anymore
R_23ZZh4DaXbAZogt	1	#NULL!	2	22	1	2	1		#NULL!	#NULL!	#NULL!	En un retaurante	at a restaurant	1			Analista de Recursos Humanos			600.000	Aquí nos alcanza para comprar nuestras cosas, pero uno aquí se tiene que esforzar más. En el trabajo a uno lo ponen hacer más cosas.	Here we are able to buy our things but one has to work harder. At work they make us do more things.	8	Recursos humanos		#NULL!	Salí desde Caracas y me vine Por Cucuta hasta Bogotá en Tierra	I left Caracas and came by Cucuta to Bogota by land	1	#NULL!			#NULL!	1	#NULL!	#NULL!			1	#NULL!	2	A Perú	Peru	El dinero no alcanzaba Si uno está estudiado no puede hacer nada	the money was insufficient, if you are studying you cannot do anything
R_3gexAyJpw7f1Ysh	1	#NULL!	2	44	1	5	1		#NULL!	#NULL!	#NULL!	Vendo pasajes electrónicos de buses o avión, doy clase de yoga	ticket sales	1			Motivador y administraba tienda de repuestos			1200000	Allá en Venezuela era mejor, ganaba más técnicamente peor el dinero no era suficiente, aquí debo esforzarme más para ganarme lo que que me ganaba allá	In Venezuela it was better, I earned more technically but the money wasn’t sufficient, here I have t work harder to earn what I earned there	8	Administrador de Empresas		#NULL!	Avión	Airplane	2	2	a trabajar y para ir estableciéndome en este país	to work and start establishing myself in this country	4	2	1	30	Para traer a mi familia y también para resolver cuestiones financieras y cerrar ciclos	To bring my family and to resolve financial matters and close cycles	2	1	1			Seguridad, por que no vivía mal en Venezuela y por mis recursos estaba en peligro, quería robarme, las personas están muy predispuestas	security, I didn't live poorly in Venezuela and because of my resources I was in danger, they wanted to rob me, the people are predisposed
R_24f4DMcNMlexqBX	1	#NULL!	2	23	1	2	1		#NULL!	#NULL!	#NULL!	Surtidor en la plaza		4						900.000	Es demasiado distinto, allá no alcanza la plata para nada	It is too different, there the money wasn’t sufficient for anything	5			#NULL!	Salí desde Valencia hasta Bogotá Por tierra.	I left Valencia to Bogota by land	1	#NULL!			#NULL!	1	#NULL!	#NULL!			1	#NULL!	1			Porque la plata no alcanzaba para la comida, ni para nada. No tenía dinero para el colegio de mi niña	because the money was not enough for food or anything. I didn't have money for my daughter's school
R_1n3C0vQmik0vkoM	1	#NULL!	2	26	1	2	3		#NULL!	2	#NULL!			1			Guardia Nacional			400mil pesos	Mejor calidad de vida, en el país Venezuela el salario mínimo no alcanza para subsistir familiar.	Better quality of life, in the country Venezuela the minimum wage is not enough to support a family.	6			#NULL!	En autobús.	Bus	1	#NULL!			#NULL!	1	#NULL!	#NULL!			2	1	1			La situación del país y mi trabajo. Había mucha represión	the country's situation and my job. There was a lot of repression
R_1diW4SjAgdgb0cd	1	#NULL!	2	23	1	2	2		#NULL!	#NULL!	#NULL!	En un bar	at a bar	2			Negocio de repuesto de motos			400000	En Venezuela los costos han subido muchísimo el dinero no alcanza para nada, es muy dificil adquirir cosas con la moneda tan devaluada	In Venezuela the costs have raised a ton and the money isnt enough for anything, it is very difficult to acquire things with such a worthless currency	7			#NULL!	Avión cruce frontera por San Cristobal y después autobús	By plane I crossed the border by San Cristobal and then by bus	2	1	Vacaciones a Cúcuta y Santander	Vacationing in Cucuta and Santander	1	1	#NULL!	#NULL!			1	#NULL!	1			La situación, todo aumenta a diario, yo tenia un buen sueldo pero no me alcanzaba para darle lo que necesitaba tu hijo	the situation, everything increases daily, I had a good income but it wasn't sufficient for what a child needs
R_1QmwZ7WJFkmQXlZ	1	#NULL!	2	24	2	2	3		#NULL!	1	#NULL!			2			Encargada de llamadas Central de taxis			0	REalmente aquí es mucho mejo, con un día de trabajo ya puedes comer	Truly here it is much better, with one day of work I can eat	6			#NULL!	Autobus cruce frontera por San Antonio	Bus I crossed the border by San Antonio	1	#NULL!			#NULL!	1	#NULL!	#NULL!			1	#NULL!	2	Ecuador	Ecuador	La principal, la siutación económica, no me alcanzaba el dinero	the main reason was the economic situation,the money was insufficient
R_1n8wAlX0VnzOCZz	1	#NULL!	2	19	1	6	1		#NULL!	#NULL!	#NULL!	Domiciliario en una cigarrería	housekeeping at a cigarette store	4						400000	Excelente, porque allá hasta para comer no alcanza.	Excellent because there there is not enough money to eat	4			#NULL!	Desde Puerto Cabello hasta Bogotá en bus	From Puerto Cabello to Bogota by bus	1	#NULL!			#NULL!	1	#NULL!	#NULL!			1	#NULL!	1			Por la situación que estaba muy dificil, como tenía mi hija pues me agarraba la delincuencia.	the situation was very difficult, because I had a daughter the deliquency grabbed me
R_1jll81LK5Ql8SKN	1	#NULL!	2	22	2	6	1		#NULL!	#NULL!	#NULL!	Ayudante de cocina	kitchen assistant	1			Administrativa en una empresa			1150000	Aquí me rinde el dinero y tengo la facilidad de comprar lo que quiero, allá no conseguía nada.	Here the money goes a longer way and I have the ease to buy what I want, there I couldn’t find anything	7			#NULL!	Aurobús cruce frontera por San Antonio	By bus I crossed the border by San Antonio	1	#NULL!			#NULL!	2	1	5	Para ver a mi hija	To see my daughter	1	#NULL!	1			Por que no alcanzaba el dinero, así trabajara no me alcanzaba, no tenía oportunidades para adquirir la vivienda	because the money was insufficient even if I worked it was no enough, I didn't have opportunties to acquire somewhere to live
R_W87BEt3WKOOwFhL	1	#NULL!	2	20	2	2	1		#NULL!	#NULL!	#NULL!	Domiciliaria	housekeeping	2			Independiente, vendiendo empanadas			480.000	Aquí es mejor por que allá se pasa trabajo, allá uno no tiene para comer. Uno hasta pasa hambre y yo en embarazo de mi segundo hijo	Here it is better because there there is not enough to eat. One goes hungry and I am pregnant with my second child	4			#NULL!	Desde Falcon hasta Maracaibo, luego Maicao y de ahí a Bogota. En bus.	From Falcon to Maracaibo, then Maicao, and from there to Bogota. By bus	1	#NULL!			#NULL!	1	#NULL!	#NULL!			1	#NULL!	1			Por la situación económica, y por mis hijos, ofrecerles un mejor futuro	because of the economic situation, for my children, to offer them a better future
R_2t2UHTLjWVLZBUP	1	#NULL!	2	25	2	2	3		#NULL!	1	#NULL!			1			Cafetería			500.000	Ahora ha mejorado un poco, porque estoy aportando más de lo que pude aportar estando allá	Now it has improved because contribute more than I could there	7			#NULL!	Desde Barquisimeto hasta Barranquilla y de ahí a Bogotá	From Bariquisimeto to Barranquilla and from there to Bogota	1	#NULL!			#NULL!	1	#NULL!	#NULL!			2	1	1			La situación económica, la falta de alimentos, la inseguridad y el ver que todo empeoraba. No hay un futuro para los hijos.	the economic situation, lack of food, insecurity, and seeing everything worsen. There is no future for our children
R_vSmEEVEyk1M5JN7	1	#NULL!	2	30	2	6	1		#NULL!	#NULL!	#NULL!	Encargada de cocina de un restaurante	kitchen manager at a restaurant	1			asistente administrativa			600000	Aquí es muy diferente, la moneda está muy devaluada, lo poco que envío es mucho más que un salario mínimo, allá todo está muy costoso	Here it is very different, the currency has depreciated, the little I can send is more than a minimum salary, there everything is too expensive	8	Contador público		#NULL!	Autobús cruce frontera por San Antonio	Bus I crossed the border by San Antonio	1	#NULL!			#NULL!	2	1	15	Por el fallecimiento de mi padre	For my father's death	1	#NULL!	1			la parte económica , allá tenia un trabajo estable y un buen ingreso pero el dinero no me alcanzaba	the economic part, there I had a stable job and a good income but the money was not sufficient
R_1HjxvMw5dgwZXFp	1	#NULL!	2	29	1	2	2		#NULL!	#NULL!	#NULL!	Construcción	construction	1			atendía negocio de comidas rápidas y de reparación de celulares			500000	la diferencia es que le puedo dar mejor calidad de vida a mis hijos, por que en Venezuela aunque no ganaba poco no podía darle los alimentos a mi familia	The difference is that I can give my children a better quality of life because in Venezuela even though I didn't earn little I couldn’t feed my family	7			#NULL!	Autobús cruce frontera por Maicao	Bus I crossed the border by Maicao	1	#NULL!			#NULL!	1	#NULL!	#NULL!			1	#NULL!	1			Mis hijos para darles mejor calidad de vida y alimentación, no podíamos darle nada de lo que necesitaban	my children to give them a better life and food we couldn't give them anything they needed
R_1LpwI694JbB2nlF	1	#NULL!	2	24	1	6	3		#NULL!	1	#NULL!			1			Ayudante general de Empresa de Alimentos			0	En Colombia es mejor, por que si trabajo un día me alcanza para algo, pero en Venezuela no ganaba el mínimo y me alcanzaba para 4 cosas y nada más	In Colombia it is better, because if I work one day it is enough for something, but in Venezuela I didn't earn the minimum and it was enough for 4 things and nothing else	5			#NULL!	Autobús cruce la frontera por Cúcuta	Bus I crossed the border by Cucuta	1	#NULL!			#NULL!	1	#NULL!	#NULL!			1	#NULL!	1			Para buscar un futuro mejor para mi hija, buscar un ingreso que le pudiera ayudar	to look for a better future for my daughter, I'm looking for an income that could help her
R_2dFnUjuIpNSEKdg	1	#NULL!	2	35	2	6	2		#NULL!	#NULL!	#NULL!	Empleada doméstica	housekeeping	1			Asistente administrativo			770000	Aquí es más tranquila, te puede alcanzar un poco más y comes mejor, a comparación de Venezuela que no podías comprar ropa, en Venezuela ganábamos no para vivir sino para sobrevivir	Here it is calmer, you can afford more and eat better, in comparison with Venezuela where you couldn’t buy clothes, in Venezuela we didn’t earn to live only to survive	5			#NULL!	Autobús cruce frontera por Cúcuta	Bus I crossed the border by Cucuta	2	1	Hace 19 años a vacaciones	19 years ago on Vacation	1	1	#NULL!	#NULL!			1	#NULL!	2	A Medellín	Medellín	Al falta de comida, el sueldo no te alcanza y la depresión psicológica por que tenía muchas deudas y no tenía que comer, no sabía que hacer	lack of food, the income isn't sufficient and the psychological depression because I had a lot of debts and nothing to eat, I didn't know what to do
R_6haGAKHdvzLjPq1	1	#NULL!	2	23	2	6	3		#NULL!	2	#NULL!			4						400.000	Totalmente diferente porque a pesar de que uno está desempleado, aquí es más fácil comprar. Allá así tengas dinero no compras nada.	Totally different because even though one is unemployed here it is easier to buy. There even if you had more you couldn’t buy anything.	3			#NULL!	Salí desde el Vigía, al puerto, Cucuta y Bogotá. Por bus	I left from the Vigia to the the port, Cucuta and Bogota. By bus	1	#NULL!			#NULL!	1	#NULL!	#NULL!			1	#NULL!	1			Por la situación en la que estaba porque me separé del papá de mi hijo y no me pasaba y mi hijo aguantaba hambre. Depresión por la separación, la situación en la que está el país.	the situation I was in because I separated from my son's father and I couldn't get past it and my son was hungry. Depression because of the separation , the situation the country is in
R_2WTgSbnNXgGnQ9O	1	#NULL!	2	32	2	6	3		#NULL!	1	#NULL!			1			Comerciante de dulces, ropa o calzado			0	En Colombia rinde más el ingreso, en Venezuela un ingreso mínimo no alcanza para nada. Aquí se ´puede vivir y ayudar a la familia en Venezuela, no se consigue nada	In Colombia the income affords more, in Venezuela a minimum income isn't enough for anything. Here one can live and help family in Venezuela, you can't find anything	5			#NULL!	Autobús cruce la frontera por Cúcuta	Bus I crossed the border by Cucuta	1	#NULL!			#NULL!	1	#NULL!	#NULL!			2	2	1			Por la situación del país, allá no podía darle a mi hijo, no encontraba que comer,	the country's situation, there I couldn't give to my son, I couldn't find anything to eat
R_22n78jdW7hyUFOb	1	#NULL!	2	50	2	5	3		#NULL!	2	#NULL!			1			Seguridad Industrial y Salud Ocupacional			500.000	Aquí yo veo más estabilidad, abundancia de comida. En Venezuela hay mucha escasez de todo. la sexta básica no se consigue	Here I see more stability, abundance of food. In Venezuela there is shortages of everything. The basic basket of food cannot be found.	8	Ingeniería Insdustrial		#NULL!	Por tierra desde Maracay, San Antonio, pasamos a pie la frontera y de Cucuta a Bogotá.	By land from Maracay, San Antonio, we crossed the border by foot and from Cucuta to Bogota.	2	1	A Turismo (Bogotá)	Tourism (Bogota)	2	1	#NULL!	#NULL!			1	#NULL!	1			El hostigamiento que recibimos porque estaba en un consejo comunal La inseguridad, Los robos cuando vas en un carro de servicio público Cobro de vacunas cuando nos roban el carro y lo entregan desvalijado. La falta de alimentación	the harrassment we received because I was in a communal advise, insecurity, the robbery when you see a public service car, cost of vaccines when they steal your car and return it blunt
R_Q4Bt7rCEER4pKIp	1	#NULL!	2	48	2	1	2		#NULL!	#NULL!	#NULL!	Hago arepas y salgo a venderlas	independent food sales	1			Productora de Televisión			1000000	En Venezuela ganábamos más pero la inflación no nos dejó seguir, aquí ganamos mejor pero igual no podemos hacer mucho con el dinero	In Venezuela we earned more but the inflation did not let us continue, here we earn better but even so we cannot do much with the money	8	Publicidad y Mercadeo		#NULL!	Cruce frontera por Cúcuta y llegué a Bogotá en Avión	I crossed the border by Cucuta and arrived in Bogota by plane	2	2	Por vacaciones donde la familia de mi esposo que es de Cúcuta	On vacation with my husband's family who is from Cucuta	1	1	#NULL!	#NULL!			1	#NULL!	2	España	Spain	Al inseguridad y mis hijos pequeños, estudiaban en un buen colegio pero quedaba justo en el lugar donde se concentraban las marchas, no podían ir a estudiar, queríamos brindarles más seguridad, la escasez de alimentos, alcance a hacer colas para comprar alimentos, y si no los pagaba muy caros trabajé con radio caracas y Chávez cerró el canal ya no conseguía empleo .	insecurity my small children, they studied in a good school but it was right where the marches were held, they couldn't go study, we wanted to give them more security, shortage of food, standing in line, I worked at a radio station and Chavez shut it down I couldn't find work
R_1diEO4qhoRxacgQ	1	#NULL!	2	34	2	1	3		#NULL!	4	#NULL!			2						700.000	Aquí estoy mucho mejor porque todos nos alcanza, allá con la inflación no alcanza, si compras una cosa no alcanzas a la otra	Here I am much better because we can afford everything, there with inflation we cannot afford anything, if you buy one thing you can't afford another	7			#NULL!	Salí de Zulia, frontera con Colombia, pasé legalmente hasta Santamarta. Luego para Bogotá.	I left Zulia, bordered with Colombia, I passed legally to Santa Marta. Later to Bogota.	2	2	Por la situación.	Because of the situation	3	1	#NULL!	#NULL!			1	#NULL!	1			Por la situación económica y escasez de alimentos. Para darle una mejor vida a mis hijos	economic situation, shortage of food, to give my children a better life
R_vAbAnwGDm8NJzFL	1	#NULL!	2	20	2	2	2		#NULL!	#NULL!	#NULL!	Aseo en casas	housekeeping	1			Enfermera			310000	Aquí en Colombia nos alcanza más el dinero, enviamos también para ayudar a la familia	Here in Colombia the money goes further, we can send money back to help our family as well	6			#NULL!	Autobús cruce frontera por Cúcuta	Bus I crossed the border by Cucuta.	1	#NULL!			#NULL!	1	#NULL!	#NULL!			1	#NULL!	1			Por la situación ,lo que uno ganaba no alcanzaba para nada , mi esposo quebró por la situación, estaba embarazada y no me estaba alimentando bien	the situation, what one earned was not enough for anything, my husband went broke because of the situation, I was pregnant and I wasn't eating well
R_RPwaMAPqoN7AkV3	1	#NULL!	2	24	1	2	3		#NULL!	1	#NULL!			1			Jefe de grupo de una empresa de Hielo			700000	ES mucho el cambio, aquí estamos mejor, un sueldo mínimo en Venezuela ya no alcanza apara nada hay que luchar bastante	The change is large, here we are better, a minimum salary in Venezuela is not enough for anything, you have to fight a lot	3			#NULL!	Cruce frontera por maicao, llegue a Santa Marta y después a Bogotá en autobús	I crossed the border by Maicao and arrived in Santa Marta and after to Bogota by bus	1	#NULL!			#NULL!	1	#NULL!	#NULL!			2	1	1			La situación por el sueldo mínimo no alcanza para nada, no podía darle a mis hijos ni mantener a mi familia	the situation, the minimum wage was insufficient, economic stability
R_1dfTtcrYGi353pU	1	#NULL!	2	30	1	1	3		#NULL!	3	#NULL!			2			Mototaxi			400.000	Aquí es excelente en comparación con Venezuela, primeramente por el bienestar de los hijos, tanto en la salud como en la educación y alimentación. Allá está caótico y cada día empeora más. Los políticos acabaron con todo.	Here it is excellent in comparison with Venezuela, primarily because of the wellbeing of my children, with health, education and food. There it is chaotic and each day it gets worse. The politicians ended everything	7			#NULL!	Salí del Zulia hasta Cucuta en bus.	I left Zulia to Cucuta by bus	1	#NULL!			#NULL!	1	#NULL!	#NULL!			1	#NULL!	1			Mis hijos El bienestar de la familia La estabilidad económica	my children, my family's wellbeing, economic stability
R_2WTOsQuDlzxVBtC	1	#NULL!	2	32	2	6	2		#NULL!	#NULL!	#NULL!	Manicurista	nail salon	1			Alguacil del circuito tribunal penal			400000	El salario de aquí es casi cuatro veces el salario mínimo de venezuela me alcanza para más	The salary here is almost four times the minimum salary in Venzuela, I can afford more	7			#NULL!	Autobús cruce la frontera por Maicao	I crossed the border by bus by Maicao	2	2	A Cúcuta de paseo	Travel to Cucuta	1	1	#NULL!	#NULL!			1	#NULL!	1			Estabilidad, por la crisis económica del país	stability, the economic crisis of the country
R_2CeN2tzK5eUAt3g	1	#NULL!	2	25	2	2	3		#NULL!	2	#NULL!			1			Vendedora de Herbalife			700000	Ha mejorado por que por lo menos estamos comiendo, en Venezuela no me alcanzaba para el alimento de mi hija	It has improved because eat least we are eating, in Venezuela I couldn’t afford to feed my daughter	5			#NULL!	Cruce la frontera por Maicao y después en autobús	I crossed the border by Maicao and then by bus	2	1	A Bogotá por una capacitación y a Barranquilla a visitar una amiga	To Bogota for a training and to Barranquilla to visit a friend	1	1	#NULL!	#NULL!			2	1	1			Por la situación económica, mi hija es discapacitada y tiene un problema de cadera y necesito ahorrar el dinero para la operación,	economic situation, my daughter is handicapped and has a hip problem and I need to save money for her operation
R_2uJMtsxgP9mD36V	1	#NULL!	2	31	2	6	2		#NULL!	#NULL!	#NULL!	Peluquería	hair salon	1			Peluquería y maestra			600000	Aquí tenemos un poco más de calidad de vida, Bogotá es una ciudad cara, me alcanza para comer pero no puedo ahorrar, en Venezuela se ganaba más pero no nos alcanzaba	Here we have more quality of life, Bogota is an expensive city, I can eat but not save in Venezuela I earned more but couldn’t afford anything	6			#NULL!	Autobús cruce la frontera por Cúcuta	By bus I crossed the border by Cucuta	1	#NULL!			#NULL!	2	1	7	A buscar a mi hijo para traerlo aquí	To get my son to bring him here	1	#NULL!	1			La calidad de vida, por que debía buscar una mejor educación para mi hijo, llevaba tres meses sin maestros, no había colegio, no les pagaban a los maestros	quality of life because I had to find better education for my son, he had gone three months without teachers, there was no school , they weren't paying teachers
R_2eOJ4L2LhESzCBZ	1	#NULL!	2	26	2	1	4		#NULL!	#NULL!	2			2			Manicurista			740.000	Aquí me parece muy bien., porque lo que se gana mi esposo nos da para comer. Allá en Venezuela no.Un sueldo mínimo allá es como 15.000 pesos colombianos y una libra de carne cuesta 70 mil bolívares	Here it seems very good because with what my husband earns we can afford to eat. Not in Venezuela. A minimum wage is about 15 Colombian pesos and a pound of meat costs 70 thousand bolivares.	4			#NULL!	Salí desde Maicao hasta Bogotá por bus	I left Maicao to Bogota by bus	1	#NULL!			#NULL!	1	#NULL!	#NULL!			1	#NULL!	1			Por la necesidad que estamos pasando Por mi hija, ya no teníamos siquiera pasajes para enviarla a la escuela, aveces la enviábamos sin comer.	because of the necessity, because of my daughter, we didn't have tickets to send her to school, sometimes we would send her without eating
R_2t2J4wz01lfecL0	1	#NULL!	2	36	2	5	3		#NULL!	2	#NULL!			1			Administradora de tienda			300.000	Por una parte bien porque tenemos las cosas más accesibles, pero cuando no tiene un empleo fijo es igual de difícil.	On the one hand good because things are more accessile, but when we don’t have a steady job it is equally hard.	5			#NULL!	Salí desde Valencia hasta Maicao y de ahí a Barranquilla pero fue muy dificil entonces me vine para Bogotá para conseguir mejores oportunidades.	I left Valencia to Maicao and from there to Baranquilla but it was very hard so I came to Bogota to find better opportunities	1	#NULL!		I came to Bogota to find better opportunities	#NULL!	1	#NULL!	#NULL!			2	1	1			La escasez de alimentos y de medicina	lack of food and medicine
R_2Y348HPP27Nfjgp	1	#NULL!	2	27	1	2	1		#NULL!	#NULL!	#NULL!	Suelas de zapato infantil	kids shoe soles	1			Operador de máquina			650000	Aquí me he sentido mejor, la situación ha mejorado, se consigue la comida, lo poco que se gana alcanza para lo necesario para vivir	I feel better here, the situation has improved, you can find food, with what little you earn you can live	4			#NULL!	Cruce frontera por Maicao y después en autobús a Bogotá	I crossed the border by Maicao and after by bus to Bogota	1	#NULL!			#NULL!	1	#NULL!	#NULL!			1	#NULL!	1			Por la escasez de comida, el sueldo no alcazaba, pasábamos hambre, mi bebe recién nacido no tenía leche ni pañales	lack of food, insufficient income, we were hungry, my newborn baby didn't have milk or diapers
R_1QAbT8PlCwF8k95	1	#NULL!	2	28	1	2	2		#NULL!	#NULL!	#NULL!	Barbero	barber	1			Barbero			400.000	Esta malo, porque todo es muy costoso, los medicamentos, la comida no se consigue. Y allá para mantener a mi familia es muy difícil.	It is bad because it is very expensive, the medicines, the food cannot be found. And there to maintain a family it is very difficult.	5			#NULL!	Salí desde Puerto Cabello hasta Cucuta y de ahí a Bogotá. Todo por tierra.	I left from Puerto Cabello to Cucuta and from there to Bogota. All by land.	1	#NULL!			#NULL!	1	#NULL!	#NULL!			1	#NULL!	1			Por que allá no empleo Allá no se puede vivir Todo allá es muy costoso Allá no se puede vivir	because there is no work there there you cannot live everything there is very expensive you cannot live
R_ux1X5bBSEN7Xjax	1	#NULL!	2	33	1	2	1		#NULL!	#NULL!	#NULL!	En un lavadero	car wash	1			Trabajaba en la alcaldía de Guacara			400000	Mejor, por qué alcanza a enviar para allá y el sueldo alcanza un poco más	Better because I have enough to send money there and the money goes a longer way	4			#NULL!	Bus	Bus	1	#NULL!			#NULL!	1	#NULL!	#NULL!			2	1	1			Por la situación en venezuela, la economía que no alcanza, el suelo no alcanzaba.	because of the situation in Venezuela, the economy that isn't enough, the income was insufficient
R_1pEfPY6LSHLf2Sj	1	#NULL!	2	40	1	2	1		#NULL!	#NULL!	#NULL!	Lavando autos	car wash	2			Electricista plomero			800000	Aquí estamos un poco mas estable, puedo comer y enviar dinero para Venezuela	Here we are a little more stable, I can eat and send money to Venezuela	3			#NULL!	Crucè frontera por Cùcuta y despuès autobús	I crossed the border by Cucuta and then by bus.	1	#NULL!			#NULL!	1	#NULL!	#NULL!			1	#NULL!	1			Muchas crisis , no alcanzaba el sueldo para que los hijos no comieran bine , el sueldo de una semana no alcanza sino para un sòlo dìa	a lot of crisis, the income was insufficient for the children to eat well, a week's work was worth only a day of food
R_1K0Wy3snWLFKTHI	1	#NULL!	2	50	2	3	1		#NULL!	#NULL!	#NULL!	Call center	call center	1			Tenía empresa de servicios supliendo material construcción.			400000 a 500000	La situación de allá no alcanzaba el dinero para comprar los alimentos aunque tuviera trabajo, ahora aquí con el poco trabajo puede sustentarse el día a día.	With the situation there I couldn’t afford to buy food even if I had a job, now here with the little work I can sustain day to day.	8	Administración de empresas		#NULL!	Bus	Bus	2	1	Acompañar a una hija que ya había migrado a Colombia	To accompany my daughter who migrated to Colombia	1	1	#NULL!	#NULL!			1	#NULL!	1			La situación en el país, la falta de alimento, la falta de trabajo, la inflación cada vez peor, seguridad. servicios caóticos, falta de agua y luz. .	the country's situation, lack of food, the inflation was worse every day, insecurity. Chaotic services, lack of water and electricity
R_3MKck8YzLZDu232	1	#NULL!	2	26	2	2	2		#NULL!	#NULL!	#NULL!	Ayuda en una cafetería		5						600000	LA verdad actualmente es mejor aquí, aquí uno trabaja y le alcanza para comer, allá no alcanza el dinero para nada	It is currently better here, here you work and you can afford to eat, there money wasn’t enough for anything	3			#NULL!	Cruce frontera por Puerto Santader Cúcuta y después en autobús para Bogotá	I crossed the border by Puerto Santander Cucuta and then by bus to Bogota.	2	1	a Cúcuta para trabajar y ver si el trabajo era bueno	to Cucuta to work and to see if the work was good	2	1	#NULL!	#NULL!			1	#NULL!	1			Por que las niñas ya no estaban asistiendo a clases por la situación , había que pagar pasaje para el colegio y no había dinero mi esposo no tenía trabajo y no podía darles ni para la lonchera, me daba pesar. Es muy duro dejar su casa, allá tengo casa, pero no había comida.
R_2rAUTGMEOXhLlDQ	1	#NULL!	2	22	2	2	3		#NULL!	2	#NULL!			1			Manicurista en Salón de belleza			770000	Por ahora es mejor por que comparado con Venezuela puedo hasta ayudar a mi mamá en Venezuela, el dinero vale más	For now it is better because compared to Venezuela, I can even help my mother in Venezuela, the momey is worth more	7			#NULL!	Cruce frontera `por Cúcuta y autobús a Bogotá	I crossed the border by Cucuta and then bus to Bogota.	1	#NULL!			#NULL!	1	#NULL!	#NULL!			1	#NULL!	1			La situación por que tengo una bebe y allá no se consigue absolutamente nada para bebes, comida, medicamento, pañales	the situation because I have a baby there and you cannot find anything for babies, food, medicine, diapers
R_1QAs9ABS3l9PZlB	1	#NULL!	2	38	2	2	1		#NULL!	#NULL!	#NULL!	empresa de vigilancia	security business	6	Taxista, con carro propio	Taxi driver				750000	Es muchisimo mejor por el poder adquisitivo, aquí es mejor que allá.	It is much better because of the acquisitive power, here it is better than there	7			#NULL!	Bus	Bus	2	1	Comercio, ha comprar artículos.	Commerce, to buy articles	1	1	#NULL!	#NULL!			1	#NULL!	1			La inseguridad, la insostenibilidad económica.	insecurity insustainability economy
R_ONAPD9VqWuYr1M5	1	#NULL!	2	35	1	1	2		#NULL!	#NULL!	#NULL!	Seguridad en un bar y vigilante en un conjunto	Security guard	3						750000	Ahora me ha ido mejor, puedo trabajar y quiero traer a mi familia por que se que estarán mejor aquí	Now it has been better, I can work and I want to bring my family here because I know they will be better here	6			#NULL!	Cruce frontera en Cúcuta y en autobús a Bogotá	I crossed the border by Cucuta and then bus to Bogota.	1	#NULL!			#NULL!	1	#NULL!	#NULL!			1	#NULL!	1			La economía no tenía trabajo y de vez en cuando trabajaba en taxi, pero sostenía el carro o comía	the economy, I didn't have work and even when I worked in a taxi, I could support the car and food
R_7Oo0b9a3mtpwEnL	1	#NULL!	2	20	2	2	2		#NULL!	#NULL!	#NULL!	monitora ruta escolar	monitor school route	1			De asistente administrativa en una empresa			300000	Aquí se sostiene más con lo que ga ay puede ayudar a su familia en venezuela.	Here you can support yourself more with what you have you can help family in Venezuela	7			#NULL!	Bus	Bus	1	#NULL!			#NULL!	2	1	2	Tenía que sellar el pasaporte y llevarle cosasa a mi familia	I had to get a passport stamp and bring things to my family	1	#NULL!	3	Bogotá	Bogota	Por qué por un lado lo que ganaba no le alcanzaba para los estudios y ayudarle a la familia, había días que no tenían que comer.Necesitaba ayudarle a mi mamá	because on the one hand what I earned what not enough for studies and helping family, there were days there wasn't food to eat. I had to help my mother
R_1mdWDQDJEjloOXG	1	#NULL!	2	24	2	6	1		#NULL!	#NULL!	#NULL!	Manicurista	nail salon	2			Supervisora y cajera en un supermercado			800000	La situación en Venezuela es muy complicada aquí me rinde mucho más, con un manicure es un día de trabajo	The situation in Venezuela is very complicated, here the money goes a much longer way, with a manicure it is a day of work	5			#NULL!	Cruce la frontera por Cúcuta y en bus hasta Bogotá	I crossed the border by Cucuta and then bus to Bogota.	1	#NULL!			#NULL!	2	1	15	A visitar a mi hijo por su cumpleaños	to visit my son for his birthday	1	#NULL!	2	Panamá	Panama	Por la situación, por que mi hijo tuvo un accidente que le causó la madrastra hace dos años, ella salío de la cárcel y yo vine a Colombia a conseguir dinero para poder pagar y que no le dieran casa por cárcel, ahora esta en la cárcel y le envió dinero a mi hijo que necesita para sus medicinas	because of the situation, because my son had an accident his stepmother caused two years ago, she left jail and I came to Colombia to find money to be able to pay and so they wouldn't give her a house for jail, and now she is in jail and I send money to my son for his medicines
R_1NDmNXjOhIxk2WZ	1	#NULL!	2	45	2	5	2		#NULL!	#NULL!	#NULL!	En un café internet	internet café	1			Trabaja en una empresa de ingeniera agrónoma y luego en la finca del marido.			100000-300000	Allá no hay más nada que hacer, me podía morir de hambre, aquí al menos podemos comer.	There there is nothing left to do, I could die of hunger, here at least we can eat	8	Ingeniera agrónoma		#NULL!	Bus	Bus	2	2	para hacer mercado a cúcuta.	Food shopping in Cucuta	1	1	#NULL!	#NULL!			1	#NULL!	1			Por dificultades económicas nos e consigue el alimento, inflación diaria de la comida, el gobierno, cada día tu nivel de vida bajaba.	because of economic difficulties, you cannot find food, daily inflation of food, government, every day your level of life goes down
R_2pXHEMo38EpBMHs	1	#NULL!	2	21	2	2	1		#NULL!	#NULL!	#NULL!	Mesera en panadería	waitress	6	Estudiante de Administración Aduanera	Administrative Customs student				700000	Aquí el dinero nos alcanza, pudimos independizarnos, por que pudimos tener ingresos	Here the money is enough, we could become more independent because we could have income	7			#NULL!	Autobús cruce frontera por Maicao	Bus I crossed the border by Maicao	1	#NULL!			#NULL!	1	#NULL!	#NULL!			1	#NULL!	1			La situación , no veía posible independizarme no quería depender de mis papás quería ayudarles	the situation, I didn't see it possible to become independent, I didn't to be dependent on my parents I wanted to help them
R_3hhmPf2Wlh34ZyN	1	#NULL!	2	35	2	6	6	oficios varios	#NULL!	#NULL!	#NULL!			1			PDBSA Técnico en instrumentación en bomba sumergible y electricidad.			850000	La situación financiera aquí ha sido dificl, poco apoyo pero allá.	The financial situation here has been difficult, little support.	4			#NULL!	terrestre	Bus	1	#NULL!			#NULL!	1	#NULL!	#NULL!			1	#NULL!	3	Colombia	Colombia	La economía que no le alcanzaba para nada, cada vez más difícil conseguir alimento.	the economy wasn't sufficient for anything, each time it was harder to find food
R_1jy2AhTgV0l8EgR	1	#NULL!	2	28	1	2	1		#NULL!	#NULL!	#NULL!	Lavadero de autos	car wash	1			Agricultor			650000	Más estable aquí se pueden conseguir las cosas fundamentales ne Venezuela no por la inflación	More stable, here you can find fundamental things, in Venezuela you can't because of inflation.	5			#NULL!	Cruce frontera por Ureña y a Bogotá en autobús	I crossed the border by Urena and to Bogota by bus	2	2	a Cúcuta a comprar mercado, cuando el Bolívar valía más que el peso	Cucuta to food shop when the Bolivar was more than the peso	1	1	#NULL!	#NULL!			1	#NULL!	2	A Chile	Chile	Por la inflación y la situación económica del país, por el gobierno que controla todo lo que uno hace	inflation and the economic situation of the country, because of the government that controls everything we do
R_1CECI7ka6WlltZ4	1	#NULL!	2	45	1	5	2		#NULL!	#NULL!	#NULL!	labores varias en cafetería	Cafeteria worker	1			Administrador de empresas del sector bancario			800000	Es totalmente contraria, allá ganaba lo que quería, trabaje con una multinacional brasilera y tenía un buen sueldo, lo podría recuperar, aquí ese dinero no es nada no alcanza allá para nada	It is completely the opposite, there I earned what I wanted, I worked with a Brazilian multinational and I had a good income, with what I could recuperate, here that money is worthless, there it is not sufficient for anything	8	Administración de Mercadeo		#NULL!	En autobús cruce frontera	By bus I crossed the border	2	1	Para ver espacios para realizar un proyecto de trabajo	To see spaces to make a work project come about	1	2	1	60	Por trabajo para instalar un restaurante		2	1	1			La falta de alimentos para mi hija y para los niños, no hay yogures, ni cerelaes, nada bueno	lack of food for my daughter and for the children, there is no yogurt or cereal, nothing good
R_tRMQWgAvuoCopSV	1	#NULL!	2	22	2	6	6	por turnos	#NULL!	#NULL!	#NULL!			6	vendía comida en su casa	independent food sales				300000	Aquí ha sido difícil por que esta sin empleo fijo.	Here it is has been hard without a steady job	2			#NULL!	Bus	Bus	2	1	Se fue con el papa de su hija.	Left with the dad of his/her daughter	3	1	#NULL!	#NULL!			1	#NULL!	1			Por la situación, ahorita no hay comida no hay nada. Yo solo trabajo para poder ayudarle a mi hija. El sueldo no alcanza para compara comida.	because of the situation, there is no food there is nothing. I only work to be able to help my daughter. The income is not enough to buy food.
R_1pWMq6UnL7yLtHL	1	#NULL!	2	28	2	1	5		#NULL!	#NULL!	#NULL!			5						700000	LA diferencia es que aquí rinde el sueldo a pesar de que pagamos servicios y arriendo a diferencia de que allá el dinero no alcanzaba	The difference is that here we can afford things even though we have to pay for services and rent, and there the money wasn't sufficient	7			#NULL!	Autobús cruce la frontera por Maicao	Bus I crossed the border by Maicao	1	#NULL!			#NULL!	1	#NULL!	#NULL!			1	#NULL!	1			La economía, la falta de comida, la escasez	the economy, lack of food, shortages
R_1dnNTgWkTqTUOCj	1	#NULL!	2	37	1	1	3		#NULL!	2	#NULL!			1			Capitán de bomberos			400.000	Es muy parecida la situación porque no contamos con empleo fijo. Lo diferente es que aquí hay acceso a los servicios básicos y alimentos y ahorro.	The situation is very similar because we cannot count on steady income. The difference is that here there is access to basic services and food and savings	9	Licenciatura en administración - Magíster en gerencia administrativa		#NULL!	Salí desde Caracas hasta Cucuta y de ahí a Bogotá	I left from Caracas to Cucuta and from there to Bogota	1	#NULL!			#NULL!	2	1	5	Porque debía ir a terminar asuntos administrativos de mi maestría	because I had to go to end administrative matters for my master's	1	#NULL!	1			Crisis económica y humanitaria Inseguridad Bajo sueldo	economic crisis and humanitarian, insecurity, low income
R_3hgM9MlSI3ISuV7	1	#NULL!	2	31	1	2	2		#NULL!	#NULL!	#NULL!	Vendo empanadas o comida	selling empanadas	1			Seguridad petrolera			1000000	En Venezuela trabajábamos con mi esposa pero no nos alcanzaba, aquí si nos alcanza	In Venezuela we worked, with my wife, but it was not enough, here we can afford things	8	Turismo		#NULL!	Autobús cruce frontera por Cúcuta	Bus I crossed the border by Cucuta.	1	#NULL!			#NULL!	1	#NULL!	#NULL!			1	#NULL!	1			Por política por que en el sitio donde trabajaba era del gobierno y uno debe hacer cosas que o quiere o tener pensamientos que no quiere, el dinero no alcanza para tener una estabilidad	because of politics because the place where I worked belonged to the government and one has to do things or wants to or has thoughts that you don’t want, the money is insufficient to have stability
R_3oBYkgJvNqek960	1	#NULL!	2	30	2	2	2		#NULL!	#NULL!	#NULL!	Ventas informales	informal sales	1			Enfermera			800.000	Aquí estamos mucho mejor porque allá no nos alcanza para el sustento. En Venezuela era bien pero no suficiente.	Here it is much better because there we couldn't afford sustanence. In Venezuela is was good but not enough.	7			#NULL!	Salí desde EStado Falcon hasta Cucuta y de ahí a Bogotá por tierra	I left Falcon to Cucuta and from there to Bogota by land	1	#NULL!			#NULL!	1	#NULL!	#NULL!			1	#NULL!	2	Panama	Panama	Porque no hay acceso de comida	there is no access to food
R_1DHf6KvAjgswCKj	1	#NULL!	2	29	1	2	1		#NULL!	#NULL!	#NULL!	Lavador de carros	car wash	1			Asistente administrativo de condominio			1200000	En venezuela la empresa en la que estaba trabajando hizo reducción de personal y me quedé sin empleo. Vendí mi carro y no me alcanzaba para comprar suficiente comida. Aquí en un trabajo que es como lavador, que es de los más bajos, hago para la comida.	In Venezuela the company in which I was working did a personal reduction and I was left without a job. I sold my car but I couldn’t afford enough food. Here with a cleaning job which is of the lowest ones, I make enough to eat.	7			#NULL!	Salí de San Cristobal y entré a Cucuta y de ahí a Bogotá. Todo por tierra.	I left San Cristobal and entered Cucuta and from there to Bogota. All by land.	1	#NULL!			#NULL!	1	#NULL!	#NULL!			1	#NULL!	1			La situación laboral Mi hijo, darle una mejor calidad de vida a él. Buscar una mejor opción de negocio	the employment situation, my son, give him a better quality of life, look for a better store option
R_x5FIUmyFZwdXZrr	1	#NULL!	2	27	2	2	1		#NULL!	#NULL!	#NULL!	Mesera restaurante	waitress	1			Asistente administrativo			1200000	Aquí tenemos calidad de vida con el poco dinero que ganamos allá no alcanzaba para nada	Here we have quality of life with the little money we make, because there we couldn’t afford anything.	6			#NULL!	En autobús cruce frontera por Maicao	By bus I crossed the border by Maicao	1	#NULL!			#NULL!	2	1	3	A buscar algunas cosas que tenía allá	To look for a few things I had there	1	#NULL!	1			Por la situación económica, por eso todo estaba mal, no tenía trabajo	economic situation, because everything was bad, I didn't have work
R_3szCgAiZaDPpYTq	1	#NULL!	2	30	2	6	3		#NULL!	1	#NULL!			1			Licenciado en educación			0	en Venezuela ganaba bien pero la economía de Venezuela no me permitía comprar nada, traje mucho dinero peor al cambio no fue nada, tuve que vender cosas para poder venir no fue fácil hasta mi perro	In Venezuela I earned well but the economy did not allow me to buy anything, I brought a lot of money but the exchange wasn’t anything, I had to sell things to be able to come, it wasn't easy, even my dog	8	Licenciado en educación		#NULL!	Cruce la frontera por San Antonio y después hasta Bogotá en bus	I crossed the border by San Antonio and then to Bogota by bus	1	#NULL!			#NULL!	1	#NULL!	#NULL!			1	#NULL!	1			Soy VIH positivo en Venezuela no consigo el medicamento ya varios meses, aunque no estoy mal aún esty preocupado por que aquí no lo puedo conseguir	I am HIV positive and in Venezuela I haven't found the medicines for many months, even though I am not doing poorly I am worried because here I cannot find it
R_2QA6pkHJUotcfhC	1	#NULL!	2	21	1	2	1		#NULL!	#NULL!	#NULL!	Lavado de autos	car wash	6	Estudiaba	student				600.000	Lo que más se nota es que aquí los precios se mantienen, en Venezuela el dolar se devala diariamente. Mejor aquí en Colombia	What I can most notice is that the prices remain steady, in Venezuela the dollar devalues daily. It is better here in Colombia.	7			#NULL!	Salí desde El Zulia hasta Maicao y de ahí a Bogotá directamente. Por tierra.	I left El Zulia to Maicao and from there to Bogota directly. By land.	1	#NULL!			#NULL!	1	#NULL!	#NULL!			1	#NULL!	1			La falta de trabajo La falta de comida La idea de buscar un mejor futuro	lack of work, lack of food, the idea of looking for a better future
R_1dHsnfYnABRJCfI	1	#NULL!	2	25	1	6	1		#NULL!	#NULL!	#NULL!	Almacén de carros		1			Supervisor de operaciones de planta			800.000	Es muy dificil en Venezuela, el sueldo sólo alcanzaba para comer. Aquí tienes dinero y alcanza para enviar a mi familia	It is very hard in Venezuela, the salary was not enough to eat. Here you have money and it is enough to send to my family.	8	Ingeniero de sistemas		#NULL!	Salí de Caracas hasta San Cristobal, San Antonio y de ahí a Cucuta y Bogotá	I left Caracas to San Cristobal, San Antonio and from there to Cucuta and Bogota.	1	#NULL!			#NULL!	1	#NULL!	#NULL!			1	#NULL!	1			La situación económica, el sueldo no alcanza, todos los días subian los productos de precios La inseguridad, roban al salir a la calle La calidad de vida bajo demaciado	economic situation, the income is insufficient, every day they increased the price of products, insecurity, they rob when you go out, quality of life worsened too much
R_afOlHBDQEq4V28x	1	#NULL!	2	25	1	6	1		#NULL!	#NULL!	#NULL!	Empresa de ropa	Clothing business	1			Local de implementos de audio			700000	En Venezuela no alcanzaba para la cesta básica y ya no hay alimentos, aquí trabajo y le envió dinero para ella y mi hija	In Venezuela it was not enough for the basic food basket and there is no more food, here I work and I send money to her and my daughter.	5			#NULL!	Autobús desde Caracas cruce frontera en Cúcuta	Bus from Caracas I crossed the border in Cucuta.	1	#NULL!			#NULL!	1	#NULL!	#NULL!			1	#NULL!	1			ay no podía estar allá por que no conseguía empleo, yo quebré. No podía comprar nada más a parte de la comida, ni zapatos ni nada yo no quería que le faltara nada a mi mamá	I couldn't be there anymore because I couldn't find work, I was broke. I couldn't buy anything aside from food. Not even shoes or anything I didn't want my mom to be in need of anything
R_3qr306yxHMuCldM	1	#NULL!	2	29	2	6	1		#NULL!	#NULL!	#NULL!	Asistente administrativa	Administrative assistant	1			Enfermera			700.000	Casi igual por que acabo de entrar a un empleo. Últimamente no me alcanzaba para nada trabajaba dos turnos seguidos y no me rendía.	Almost the same because I just started a job. Lately I couldn’t afford anything, I worked two back-to-back shifts and it still wasn’t enough.	8	Enfermería		#NULL!	Desde San Cristobal a Cucuta y de ahí a Bogotá. Por tierra.	From San Cristobal to Cucuta and from there to Bogota. By land.	1	#NULL!			#NULL!	1	#NULL!	#NULL!			1	#NULL!	1			Para superarme económicamente y poder ayudar a mi familia Ejercer mi profesión aquí	To improve myself economically and be able to help my family, work in my profession here
R_3oN3xnrjYbVEUxi	1	#NULL!	2	33	2	2	2		#NULL!	#NULL!	#NULL!	Mesera en un restaurante	Waitress	5						700000	Un poco mejor aquí por que allá conseguíamos dinero pero no comida y aveces no teníamos dinero	A little better here because there we could find money but not food and sometimes we didn't have money	5			#NULL!	autobús cruce la frontera por Maicao	Bus I crossed the border by Maicao	1	#NULL!			#NULL!	1	#NULL!	#NULL!			1	#NULL!	1			La situación económica no conseguía empleo, la tristezas	the economic situation, I couldn't find work, sadness
R_3OobQdn0BpX0Bgb	1	#NULL!	2	49	1	1	2		#NULL!	#NULL!	#NULL!	Ayuda en una carpintería	Carpenter	1			Trabajaba independiente tenia un taller de arreglo de electrodomésticos			280000	aunque no tengo un trabajo fijo me alcanza para los alimentos por lo menos y puedo enviar a mis hijos en venezuela	Even though I don’t have a steady job it is enough to eat and I can send money to my children in Venezuela	6			#NULL!	Autobús cruce frontera por Cùcuta	Bus I crossed the border by Cucuta	2	2	Por trabajo	Work	1	1	#NULL!	#NULL!			1	#NULL!	1			Por que no se consigue nada ni trabajo ni alimentación. Tenia una venta de comidas rápidas pero tuve que cerrarla, no hay dinero en los cajeros	because you can't find anything not work or food, I had a fast food store but I had to close it , there is no money in the ATMs
R_3smsrJ8pBVF19R4	1	#NULL!	2	28	2	2	5		#NULL!	#NULL!	#NULL!			2			secretaria en taller mecánico			500000	Por lo menos aquí nos alcanza para la comida estamos más estables, una fmilia colombiana nos esta ayudando, aquí hay trabajo ne venezuela no	At least here we can afford to eat and we are more stable, a Colombian family is helping us, here there is work that in Venezuela there was not	7			#NULL!	Autobús cruce frontera por Cúcuta esperamos 4 días en el terminal por que no había pasajes	Bus I crossed the border by Cucuta we waited in the terminal for four days because there were no flight tickets	1	#NULL!			#NULL!	1	#NULL!	#NULL!			1	#NULL!	1			Por la falta de empleo y por mi estado de embarazo	lack of work and because I am pregnant
R_1DGdZzRvgpyp51R	1	#NULL!	2	19	2	2	3		#NULL!	3	#NULL!			1			Niñera			0	por ahora mejor por que mis primos me están ayudando y me dan la comida, en Venezuela no había trabajo ni comida	For now it is better because my cousins are helping me and they give me food, in Venezuela there was no work nor food	7			#NULL!	Autobús cruce frontera por cúcuta	Bus I crossed the border by Cucuta	1	#NULL!			#NULL!	1	#NULL!	#NULL!			1	#NULL!	1			por que la situación esta horrible no hay trabajo, mi niño esta enfermo y las citas con especialista van hasta el próximo año, no hay medicinas, si las conseguía eran muy caras	because the situation is horrible, there is no work, my child is sick and the appointments for a specialist are not available until next year there are no medicines, even if I could find them they are too expensive
R_2THnVWpd1YV9ojM	1	#NULL!	2	24	1	2	1		#NULL!	#NULL!	#NULL!	Surtidor de un supermercado		1			Técnico de rerfigeracion			800000	Aquí ganaba dos suelos mínimos y no me alcanzaba aquí el sueldo alcanza para muchas cosas	There I earned two minimum incomes and it wasn't sufficient, here the income is enough for many things	6			#NULL!	Autobús cruce frontera por Arauca	Bus I crossed the border by Arauca	1	#NULL!			#NULL!	1	#NULL!	#NULL!			1	#NULL!	1			la economía por que ya no había empleo y no alcanzaba el dinero, no se conseguían los productos o se conseguían muy caros	the economy because there is no employment and the money was insufficient, I couldn't find products or they were too expensive
R_zUQM1Xccj1C159n	1	#NULL!	2	36	1	2	2		#NULL!	#NULL!	#NULL!	Construcción	construction	1			Empleado en una ferretería			300000	Comparado a cuando me vine es mucho mejor el dinero me ha rendido aunque es poco	Compared with when I came it is much better, the money goes a longer way even though it is little	3			#NULL!	Autobús cruce la frontera por Arauca	Bus I crossed the border by Arauca	2	1	de Vacaciones	Vacation	2	1	#NULL!	#NULL!			1	#NULL!	1			por la situación no se consigue trabajo ni alimento, no hay salud	the situation, you cannot find work or food, there is no health
R_SCB4SDzmQuerPSF	1	#NULL!	2	20	2	5	3		#NULL!	4	#NULL!			2			Masajista en Centro estético			500000	Por lo menos aquí se consiguen las cosas, allá no. Los empleos son más estables en medio de todo	At least here you can find things, there you could not. The employment is more stable.	3			#NULL!	Salí de Estado Ansuategui, a cucuta y de ahí a Bogotá. Por tierra bus	I left from Ansutegui to Cucuta and from there to Bogota. By bus.	1	#NULL!			#NULL!	1	#NULL!	#NULL!			1	#NULL!	1			Por la economía, las cosas allá no se encontraban como aquí incluyendo los medicamentos Mis ingresos no eran suficientes Mi hija con el tema de la comida incluso no rendía en la escuela	the economy, you cannot find things like you can here including medicines, my income was insufficient, my daughter with the topic of food, I couldn't pay for school
R_2fOS4YgaqyC4RwZ	1	#NULL!	2	27	2	6	3		#NULL!	1	#NULL!			1			Cajera			0	Aquí es mejor la situación por que con poco dinero encuentras todo	Here the situation is better because we little money you can find everything	5			#NULL!	Autobús cruce frontera por Cúcuta	By bus I crossed the border by Cucuta	1	#NULL!			#NULL!	2	1	30	Para ver a mi hija y mi familia	To see my daughter and family	1	#NULL!	2	Ecuador	Ecuador	Por que no hay trabajo ,el sueldo no alcanza y no hay alimentos	there is no work, income is insufficient for food
R_2aW7dRVZHqhzg7a	1	#NULL!	2	37	2	2	2		#NULL!	#NULL!	#NULL!	Limpiando casas	housekeeping	2			Vendedora en un negocio de dulces			500.000	La situación en venezuela era malísisma, nos la pasábamos todo el día y noche haciendo colas para comprar. Aquí, el trabajo no es tan estable pero tenemos donde comprar comida.	The situation in Venezuela was very bad, we spent all day and night standing in line to buy things. Here the work isn't steady but we have somewhere to buy food.	5			#NULL!	Salí de Suategui hasta Arauca y de ahí hasta aquí. Por bus.	I left Santegui to Arauca and from there to here. By bus	2	1	De visita a familia que tengo en Bogotá	To visit family I have in Bogota	1	1	#NULL!	#NULL!			1	#NULL!	1			Por que no teníamos para darles comida a los niños, el más pequeño sólo tomaba leche materna. Por la salud, porque si uno se enfermaba allá no se conseguía nada	because we didn't have enough to give food to our children, the youngest one only drank his mothers milk. Because of health because if you got sick there you couldn’t find anything
R_3Ducweqx4NH6Zwe	1	#NULL!	2	54	2	5	3		#NULL!	8	#NULL!			1			Trabajaba en empresa de corretaje de seguros como asistente de presidencia			2000000	acà ha mejorado la calidad de vida de la familia, por que hay trabajo y poder adquisitivo	Here the family's quality of lif ehas improved because there is work and acquisitive power	6			#NULL!	Autobús cruce frontera por Cúcuta	By bus I crossed the border by Cucuta	2	1	de vacaciones hace muchos años	Vacation many years ago	1	1	#NULL!	#NULL!			1	#NULL!	1			la inseguridad por que el 80% de la población está armado, y la parte económica ya no habían ingresos	the insecurity because 80% of the population has weapons and the economic part, there were no incomes anymore
R_1rNF0zh98KQ4J8T	1	#NULL!	2	33	2	6	3		#NULL!	3	#NULL!			1			Bacteriologa			300.000	Aquí yo veo que se mueve mucho, por ejemplo hay muchas construcciones. Aquí hay empleos. El precio de la comida para que una familia coma pues sirve,. En Venezuela como bacteriologa me pagaban 90 mil y eso me costaba un paquete de pañales.	Here I see that there is a lot of movement. For example, a lot of construction. Here there is work. The price of food for a family to eat works. In Venezuela as a bacteriologist they paid me 90 thousand and that’s the price of a pack of diapers.	8	Bacteriologa		#NULL!	Salí de San Cristobal hasta Cucuta y de ahí hasta Bogotá por tierra.	I left San Crtisobal to Cucuta and from there to Bogota by land.	1	#NULL!			#NULL!	1	#NULL!	#NULL!			1	#NULL!	1			Por mi hijo, darle un mejor futuro, poder darle al menos alimentación. Yo tenía mi trabajo como profesional pero no me alcanzaba ni para pagar el alquiler.	for my son, to give him a better future, to be able to at least feed him. I had my job as a professional but I didn’t have enough even to pay for rent
R_2pVUtdTfC4uE3TI	1	#NULL!	2	24	1	6	1		#NULL!	#NULL!	#NULL!	Administrador de una tienda	Store administrator	1			Estudiante y administrador de una tienda			800000	mejora aquí por la devaluación de la moneda, puedo enviar dinero, aquí hay que trabajar duro	Better here because of the depriciation of the currency, I can send money, here you have to work hard	8	Comunicador social		#NULL!	Autobús cruce frontera por Cúcuta	By bus I crossed the border by Cucuta.	1	#NULL!			#NULL!	2	1	30	a visitar a mi hija ya mi familia por que mi padre está enfermo	To visit my daughter and because my father is sick	1	#NULL!	1			por que el dinero no alcanza y la seguridad de allá que está muy fuerte	because the money was insufficient and the insecurity is very intense
R_dbc7IHugTG41ly9	1	#NULL!	2	21	2	6	1		#NULL!	#NULL!	#NULL!	Mesera en un bar	Waiter	1			Vendedora en una tienda			500.000	La situación está muy mal, porque no se pude comprar ropa, comida, ya no hay trabajo. Aquí ha sido duro por la discriminación pero se consiguen las cosas.	The situation is very bad because you cannot find clothes, food, there is no work. Here it has been hard because of discrimination but you find things.	7			#NULL!	Salí de Caracas hasta Bogotá en bus	I left from Caracas to Bogota by bus.	1	#NULL!			#NULL!	1	#NULL!	#NULL!			1	#NULL!	1			Por el bebé y ayudar económicamente a mi mamá	because of the baby, to help my mother economically
R_ZftE8VlSCuXWQk9	1	#NULL!	2	41	1	1	1		#NULL!	#NULL!	#NULL!	Ventas de una empresa	Sales	1			Independiente tenía dos boutiques de ropa			800000	Estamos un poco mejor ¡, no es mucha la diferencia pero nos alcanza para las necesidades básicas	We are a little better, the difference isn't large but we have enough for basic necessities.	6			#NULL!	autobús cruce la frontera por cúcuta	By bus I crossed the border by Cucuta	2	1	de visita a la iglesia a la que pertenezco de los mormones	To visit the Mormon church I belong to	1	1	#NULL!	#NULL!			1	#NULL!	1			el problema social, no conseguíamos alimentos	the social problem, we couldn’t find food
R_3Jt4O0tG5PVdMrL	1	#NULL!	2	42	1	1	1		#NULL!	#NULL!	#NULL!	Coordinador de compras y mantenimiento sector petrolero	sales and maintenance	1			Ingeniero mecanico			2000000	Ahorita un poco más estable. El sector petrolero llevaba tres meses desempleado. Tuve la posibilidad de viajar a Venezuela por contratos cortos. En Venezuela no tenía un sueldo fijo. La situación era muy crítica.	Now it is more stable. The sector of petrolium has been unemployed for 3 months. I had the possibility of traveling to Venezuela for short contracts. In Venezuela I didn’t have a steady job. The situation was very critical.	8	Ingeniería en mantenimiento mecanico		#NULL!	Vivía en el Zulia, Salí de Venezuela de forma directa a Bogotá por avión.	I lived in Zulia, I left Venezuela directly to Bogota by plane.	2	3	Trabajos eventuales	Work	3	2	1	12	Sólo por visitar a la familia	Visit family	1	#NULL!	1			Estabilidad económica Seguridad, delincuencia y robos constantes.	stability, economy, security, delinquency, constant robbery
R_3j34BcL5uG35yVg	1	#NULL!	2	23	1	2	1		#NULL!	#NULL!	#NULL!	Cocinero en un restaurante de comida mexicana	cook	1			Atención al cliente			650000	es muy difícil, allá el sueldo no alcanza para nada, un kilo de carne es muy costo vale el 40% de un salario mínimo, aquí trabajo y le ayudo a mi mamá	It is very difficult, there the income wasn't enough for anything, a kilo of meat is too expensive it is 40% more than a minimum salary, here I work and I can help my mom	8	Ingeniería de sistemas		#NULL!	En autobús cruce en frontera por maicao	By bus I crossed the border by Maicao	1	#NULL!			#NULL!	1	#NULL!	#NULL!			1	#NULL!	1			mi hija y su estabilidad, para darle un futuro mejor, allá no iba a lograr nada por más de que estudiara	my daughter and her stability to be able to give her a better future, there she was not going to achieve anything as much as she worked
R_30qxYf2BOCSNlvn	1	#NULL!	2	26	1	1	3		#NULL!	3	#NULL!			1			Abastecedor en un supermercado			700.000	Al menos aquí se puede decir que uno puede comer. En Venezuela lo más difícil era conseguir la comida.	At least here you can say that you can eat. In venezuela the hardest thing was to find food.	7			#NULL!	Salí de Maracaibo y Llegué a Valledupar y de ahí a Bogotá	I left Maracaibo and arrived in Valledupar and from there to Bogota.	1	#NULL!			#NULL!	1	#NULL!	#NULL!			1	#NULL!	1			La falta de comida Tenía una vida económica muy dura y dos niñas que alimentar Me ví muy presionado	lack of food, I had a very difficult economic life and two daughters to feed, I felt very pressured
R_2xXIjgiM9syTbW8	1	#NULL!	2	25	1	2	1		#NULL!	#NULL!	#NULL!	en un asadero de oficios varios	varied work	1			Independiente con mi padre en una carnicería			750000	aquí la economía esta muy bine allá un sueldo mínimo no alcanza sino para comer como 5 días	Here the economy is very good, there a minimum salary is not enough to eat for more than 5 days.	5			#NULL!	En Autobús cruce la frontera por Maicao	By bus I crossed the border by Maicao	1	#NULL!			#NULL!	1	#NULL!	#NULL!			1	#NULL!	1			por que está dificulte allá la situación , no hay dinero, yo debía responder por mi hijo y no me alcanzaba	because the situation there is very difficult, there is no food, I had to support my son and I didn’t have enough
R_3P7FYkh813IXaGY	1	#NULL!	2	29	2	2	3		#NULL!	2	#NULL!			1			en clínica como administradora			400000	la situación financiera en Venezuela cambio mucho el último año, hay mucho desempleo. aquí es mejor se puede hacer algo	The financial situation in Venezuela has changed a lot in the last year, there is a lot of unemployment, here it is better, you can do something	6			#NULL!	Autobús cruce la frontera por Cúcuta	By bus I crossed the border by Cucuta	1	#NULL!			#NULL!	1	#NULL!	#NULL!			1	#NULL!	1			por la situación económica y mucho desabastecimiento, delincuencia, a mi me robaron muchas veces a mano armada, mi mamá tiene cirrosis	because of the economic situation, shortages, deliquency, they robbed me many times, my mother is sick
R_CdED1gYkVFAhAc1	1	#NULL!	2	26	2	6	1		#NULL!	#NULL!	#NULL!	Independiente	freelance	1			Docente			900.000	Mejor aquí porque hay que comprar, hay en que gastar. Allá no hay nada económico, no lacanza para comprar.	Better here because there are things to buy. There there is nothing economical, you cant afford to buy anything.	8	Relaciones industriales		#NULL!	Salí desde Aragua, de ahí a San Antonio y cucé a Cucuta y luego Bogotá. Por tierra.	I left from Aragua, from there to San Antonio and I crossed to Cucuta and then to Bogota. By land.	1	#NULL!			#NULL!	1	#NULL!	#NULL!			1	#NULL!	1			Porque no podía alcanzar a vivir como profesional, entonces tuve que salir a ver qué podía hacer. Por el futuro de mi hijo	because I couldn't afford to live as a professional so I had to leave to see what I could do. For my son's future
R_2rusQmRmIp24IFA	1	#NULL!	2	32	2	2	3		#NULL!	1	#NULL!			1			Supervisora de caja de un supermercado			0	Allá puedes trabajar pero no te alcanza el dinero la sitación económica es muy difícil	There you can work but the money isnt sufficient, the economy was very hard.	6			#NULL!	Autobús cruce la frontera por Cúcuta	By bus I crossed the border by Cucuta	1	#NULL!			#NULL!	1	#NULL!	#NULL!			1	#NULL!	1			por que mi esposo se vio primero, me quede sin empleo y no había que comer	my husband came first, I was left without work and had nothing to eat
R_3kmNI8EtJwcvtFH	1	#NULL!	2	21	1	2	1		#NULL!	#NULL!	#NULL!	Autolavado	car wash	1			Ayudante de una refinería			400.000	En Venezuela así uno trabaje no alcanza para comer, allá yo pensaba en trabajar para comer un día y luego volver hacer algo para el otro día. Aquí, uno no gana mucho pero nos alcanza para comer.	In Venezuela even if you work it is not enough to eat, there I thought I would work to eat one day and then do something else for the other day. Here one doesn't earn much but it is enough to eat.	5			#NULL!	Salí de Puerto Cabello hasta Cucuta y de ahí a Bogotá por tierra	I left from Puerto Cabello to Cucuta and from there to Bogota by land	1	#NULL!			#NULL!	1	#NULL!	#NULL!			1	#NULL!	1			Para trabajar y comer Porque allá no se consiguen medicamentos y por el niño	to work and eat because there you cannot find medicines, for my son
R_2dRQOaxXgytqtjy	1	#NULL!	2	20	2	2	1		#NULL!	#NULL!	#NULL!	En casa de familia	friends home	1			administraba bodega de dulces			450000	LA situación para comer en Venezuela es muy difícil, en Colombia nos alcanza más el dinero	The situation to eat in Venezuela is very difficult, in Colombia we can afford more	7			#NULL!	Autobús cruce frontera por Cúcuta	By bus I crossed the border by Cucuta	1	#NULL!			#NULL!	1	#NULL!	#NULL!			1	#NULL!	1			por que no alcanza el dinero	because the money is insufficient
R_2ueInsEegXy0Bgt	1	#NULL!	2	32	1	6	1		#NULL!	#NULL!	#NULL!	Autolavado	car wash	1			Gerente en empresa de montacargas			800.000	Acá estamos un poco mejor porque aquí uno puede cubrir las necesidades de vestido, alimentación y arriendo y queda para ayudar a la familia. Allá el sueldo mínimo no alcanza ni para las necesidades básicas.	Here we are little better because here you can cover the basic necessities like clothes, food, and rent and there is enough to help family. There the minimum salary wasn't enough for basic necessities.	8	Licenciado en Ciencias Fiscales		#NULL!	Salí de Barquisimeto hasta Bogotá por tierra	I left Barquisimeto to Bogota by land	1	#NULL!			#NULL!	1	#NULL!	#NULL!			1	#NULL!	1			Porque no se encuentra comida La inseguridad, en Venezuela a partir de las 5:00 pm no se puede estar en la calle porque hay mucha delincuencia	because you cannot find food, insecurity, in Venezuela after 5pm you cannot be in the streets because there is a lot of deliquency
R_3Ge6RuuYFvmxOmV	1	#NULL!	2	24	1	1	1		#NULL!	#NULL!	#NULL!	Lavadero de carros	car wash	1			hacia oficios varios en un lavadero			800000	Aqu{i en Colombia se puede ganar y hasta envío dinero, allá en Venezuela no se puede hacer eso	Here in Colombia you can earn and even send money. In Venezuela you cannot do that.	6			#NULL!	Autobús crucé frontera por táchira	By bus I crossed the border by shortcut	1	#NULL!			#NULL!	1	#NULL!	#NULL!			1	#NULL!	1			Por la situación , lo que se trabajaba era sólo para comer y no se podían comer cosas buenas	because of the situation, what you worked was only to eat and you couldn’t eat well
R_2chLjrO9tPJxWqR	1	#NULL!	2	29	2	5	3		#NULL!	2	#NULL!			1			Administradora de un negocio			400.000	Aquí estamos mejor porque conseguimos los alimentos. Allá tenemos el dinero pero no alcanza. En realidad donde se consiguen son muy elevados los precios. Aquí alcanza para vivir y pagar arriendo.	Here we are better because we can find food. There we have money but it wasn't enough. Where you can find food the prices are too high. Here you can afford to live and pay rent.	6			#NULL!	Por tierra desde Maicao	By land from Maicao	1	#NULL!			#NULL!	1	#NULL!	#NULL!			1	#NULL!	1			La crisis del país, ya ultima mente no conseguíamos nada Los precios muy elevados	the country's crisis, lately you couldn't find anything, the prices were too high
R_QiBy0igKKRF4Zt7	1	#NULL!	2	27	2	2	1		#NULL!	#NULL!	#NULL!	Venta de repuestos	sales	1			empresa de productos de limpieza			900000	Cada día es peor en Venezuela por que por más que me subía el sueldo no podía comprar nada	Each day is worse in Venezuela because even with salary increasing you couldn’t afford to buy anything.	7			#NULL!	Autobús cruce la frontera por Maicao	By bus I crossed the border by Maicao	1	#NULL!			#NULL!	1	#NULL!	#NULL!			1	#NULL!	1			Darle una estabilidad a mi hija	give my daughter stability
R_1OlaER6pYil4ORo	1	#NULL!	2	27	1	2	1		#NULL!	#NULL!	#NULL!	Técnico en electrónica	Technician	1			Gerente de producción de empresa de comidas			780000	La situación aquí es muy similar a a la de Venezuela para mi familia. Duro. Financieramente allá no alcanza para vivir. Aquí con el trabajo que tengo vivo ajustado	The situation here is very similar to Venezuela for my family. Hard. Financially there we couldn’t afford to live. Here I can live tightly.	8	Licenciado en adminitración		#NULL!	Autobus desde el Zulia	By bus from Zulia	1	#NULL!			#NULL!	2	1	30	Buscar a mi familia	Find family	1	#NULL!	1			La situación económica Mejor futuro para mi hijo	economic situation, better future for my son
R_1owreRnPh2hu1gu	1	#NULL!	2	30	1	2	3		#NULL!	1	#NULL!			1			gerente de un restaurante			0	Colombia es para nosotros un paraíso comparado con la situación monetaria de trabajo, con un día e trabajo podemos comer	Colombia for us is a paradise compared to the financial situation of employment, with a day of work we can eat	8	Licenciado Administrado de Empresas		#NULL!	Autobús cruce frontera por Cúcuta	By bus I crossed the border by Cucuta	1	#NULL!			#NULL!	1	#NULL!	#NULL!			1	#NULL!	1			La situación económica y humanitaria por que no hay medicamentos , ni pañales, no hay alimento especialmente para los niños	economic situation, humanitarian, there is no medicine, no diapers, no food especially for kids
[truncated: 14 more rows]
